# Supplementary material for: Canagliflozin Modulates Hypoxia-Induced Metastasis, Angiogenesis and Glycolysis by Decreasing HIF-1α Protein Synthesis via AKT/mTOR Pathway
Source: Int J Mol Sci. 2021 Dec 11;22(24):13336. doi: 10.3390/ijms222413336 (PMC8704642; doi:10.3390/ijms222413336)
Supplement: Supplementary file 1 [file ijms-22-13336-s001.zip]

Archive with 3 entries (3 files):
- DATA S1-GeneCards-targets-livercancer.csv
- DATA S2-SwissTargetPrediction-canagliflozin.csv
- supplementary materials-Fig. S1-S6.pptx
