# Supplementary material for: Canagliflozin Modulates Hypoxia-Induced Metastasis, Angiogenesis and Glycolysis by Decreasing HIF-1α Protein Synthesis via AKT/mTOR Pathway
Source: Int J Mol Sci. 2021 Dec 11;22(24):13336. doi: 10.3390/ijms222413336 (PMC8704642; doi:10.3390/ijms222413336)
Supplement: Supplementary file 1 [file ijms-22-13336-s001.zip › DATA S1-GeneCards-targets-livercancer.csv]

Gene Symbol	Description	Category	Gifts	GC Id	Relevance score	GeneCards Link
TP53	Tumor Protein P53	Protein Coding	54	GC17M007661	173.695343	https://www.genecards.org/cgi-bin/carddisp.pl?gene=TP53
MET	MET Proto-Oncogene, Receptor Tyrosine Kinase	Protein Coding	54	GC07P116672	122.8760986	https://www.genecards.org/cgi-bin/carddisp.pl?gene=MET
PIK3CA	Phosphatidylinositol-4,5-Bisphosphate 3-Kinase Catalytic Subunit Alpha	Protein Coding	53	GC03P179148	102.3884888	https://www.genecards.org/cgi-bin/carddisp.pl?gene=PIK3CA
CTNNB1	Catenin Beta 1	Protein Coding	54	GC03P041236	102.2881012	https://www.genecards.org/cgi-bin/carddisp.pl?gene=CTNNB1
APC	APC Regulator Of WNT Signaling Pathway	Protein Coding	49	GC05P112707	84.79948425	https://www.genecards.org/cgi-bin/carddisp.pl?gene=APC
PTEN	Phosphatase And Tensin Homolog	Protein Coding	53	GC10P087863	79.0358963	https://www.genecards.org/cgi-bin/carddisp.pl?gene=PTEN
MIR21	MicroRNA 21	RNA Gene	24	GC17P059841	74.08729553	https://www.genecards.org/cgi-bin/carddisp.pl?gene=MIR21
CDKN2A	Cyclin Dependent Kinase Inhibitor 2A	Protein Coding	52	GC09M021967	71.46072388	https://www.genecards.org/cgi-bin/carddisp.pl?gene=CDKN2A
TERT	Telomerase Reverse Transcriptase	Protein Coding	52	GC05M001253	70.92264557	https://www.genecards.org/cgi-bin/carddisp.pl?gene=TERT
EGFR	Epidermal Growth Factor Receptor	Protein Coding	54	GC07P055019	70.82452393	https://www.genecards.org/cgi-bin/carddisp.pl?gene=EGFR
KRAS	KRAS Proto-Oncogene, GTPase	Protein Coding	52	GC12M025204	70.75102234	https://www.genecards.org/cgi-bin/carddisp.pl?gene=KRAS
CASP8	Caspase 8	Protein Coding	52	GC02P201233	64.81130219	https://www.genecards.org/cgi-bin/carddisp.pl?gene=CASP8
BRAF	B-Raf Proto-Oncogene, Serine/Threonine Kinase	Protein Coding	54	GC07M140716	63.87024689	https://www.genecards.org/cgi-bin/carddisp.pl?gene=BRAF
CDH1	Cadherin 1	Protein Coding	51	GC16P068737	63.25006485	https://www.genecards.org/cgi-bin/carddisp.pl?gene=CDH1
ERBB2	Erb-B2 Receptor Tyrosine Kinase 2	Protein Coding	54	GC17P039687	62.02487183	https://www.genecards.org/cgi-bin/carddisp.pl?gene=ERBB2
HRAS	HRas Proto-Oncogene, GTPase	Protein Coding	52	GC11M000906	61.39766312	https://www.genecards.org/cgi-bin/carddisp.pl?gene=HRAS
AKT1	AKT Serine/Threonine Kinase 1	Protein Coding	54	GC14M104769	61.32193375	https://www.genecards.org/cgi-bin/carddisp.pl?gene=AKT1
MIR221	MicroRNA 221	RNA Gene	20	GC0XM045746	59.21897888	https://www.genecards.org/cgi-bin/carddisp.pl?gene=MIR221
MIR34A	MicroRNA 34a	RNA Gene	22	GC01M009151	58.82947922	https://www.genecards.org/cgi-bin/carddisp.pl?gene=MIR34A
RET	Ret Proto-Oncogene	Protein Coding	54	GC10P043081	58.73480606	https://www.genecards.org/cgi-bin/carddisp.pl?gene=RET
MIR17	MicroRNA 17	RNA Gene	21	GC13P091350	56.28559113	https://www.genecards.org/cgi-bin/carddisp.pl?gene=MIR17
AXIN1	Axin 1	Protein Coding	47	GC16M000287	55.88663483	https://www.genecards.org/cgi-bin/carddisp.pl?gene=AXIN1
HNF1A	HNF1 Homeobox A	Protein Coding	46	GC12P120978	54.53764343	https://www.genecards.org/cgi-bin/carddisp.pl?gene=HNF1A
EGF	Epidermal Growth Factor	Protein Coding	51	GC04P109912	54.25057602	https://www.genecards.org/cgi-bin/carddisp.pl?gene=EGF
MIR222	MicroRNA 222	RNA Gene	21	GC0XM045747	53.99433899	https://www.genecards.org/cgi-bin/carddisp.pl?gene=MIR222
IGF2R	Insulin Like Growth Factor 2 Receptor	Protein Coding	46	GC06P159969	53.10482025	https://www.genecards.org/cgi-bin/carddisp.pl?gene=IGF2R
MTOR	Mechanistic Target Of Rapamycin Kinase	Protein Coding	54	GC01M011106	52.55925751	https://www.genecards.org/cgi-bin/carddisp.pl?gene=MTOR
MIR146A	MicroRNA 146a	RNA Gene	22	GC05P160485	52.40926361	https://www.genecards.org/cgi-bin/carddisp.pl?gene=MIR146A
CCND1	Cyclin D1	Protein Coding	52	GC11P069641	52.00559235	https://www.genecards.org/cgi-bin/carddisp.pl?gene=CCND1
MIR200B	MicroRNA 200b	RNA Gene	20	GC01P001167	50.91550446	https://www.genecards.org/cgi-bin/carddisp.pl?gene=MIR200B
NRAS	NRAS Proto-Oncogene, GTPase	Protein Coding	50	GC01M114704	50.40594482	https://www.genecards.org/cgi-bin/carddisp.pl?gene=NRAS
MIR143	MicroRNA 143	RNA Gene	23	GC05P149410	50.28973389	https://www.genecards.org/cgi-bin/carddisp.pl?gene=MIR143
VHL	Von Hippel-Lindau Tumor Suppressor	Protein Coding	47	GC03P010923	49.97425079	https://www.genecards.org/cgi-bin/carddisp.pl?gene=VHL
MSH2	MutS Homolog 2	Protein Coding	49	GC02P047402	49.73920822	https://www.genecards.org/cgi-bin/carddisp.pl?gene=MSH2
BRCA1	BRCA1 DNA Repair Associated	Protein Coding	51	GC17M043044	49.34119797	https://www.genecards.org/cgi-bin/carddisp.pl?gene=BRCA1
MIR155	MicroRNA 155	RNA Gene	19	GC21P025560	49.04550171	https://www.genecards.org/cgi-bin/carddisp.pl?gene=MIR155
RB1	RB Transcriptional Corepressor 1	Protein Coding	49	GC13P048303	48.76797104	https://www.genecards.org/cgi-bin/carddisp.pl?gene=RB1
CDKN3	Cyclin Dependent Kinase Inhibitor 3	Protein Coding	43	GC14P054398	48.11707306	https://www.genecards.org/cgi-bin/carddisp.pl?gene=CDKN3
MIR20A	MicroRNA 20a	RNA Gene	19	GC13P091452	47.83614349	https://www.genecards.org/cgi-bin/carddisp.pl?gene=MIR20A
MIR203A	MicroRNA 203a	RNA Gene	19	GC14P105553	47.69738007	https://www.genecards.org/cgi-bin/carddisp.pl?gene=MIR203A
MIR195	MicroRNA 195	RNA Gene	19	GC17M007018	47.65094757	https://www.genecards.org/cgi-bin/carddisp.pl?gene=MIR195
CDC73	Cell Division Cycle 73	Protein Coding	45	GC01P193121	47.13348007	https://www.genecards.org/cgi-bin/carddisp.pl?gene=CDC73
MIR127	MicroRNA 127	RNA Gene	20	GC14P105456	46.5618515	https://www.genecards.org/cgi-bin/carddisp.pl?gene=MIR127
MIR122	MicroRNA 122	RNA Gene	21	GC18P058451	46.27424622	https://www.genecards.org/cgi-bin/carddisp.pl?gene=MIR122
PDGFRL	Platelet Derived Growth Factor Receptor Like	Protein Coding	43	GC08P017576	46.22568512	https://www.genecards.org/cgi-bin/carddisp.pl?gene=PDGFRL
MIR18A	MicroRNA 18a	RNA Gene	18	GC13P091450	46.22444153	https://www.genecards.org/cgi-bin/carddisp.pl?gene=MIR18A
BRCA2	BRCA2 DNA Repair Associated	Protein Coding	50	GC13P032315	46.08798599	https://www.genecards.org/cgi-bin/carddisp.pl?gene=BRCA2
MIR93	MicroRNA 93	RNA Gene	20	GC07M100394	46.08089828	https://www.genecards.org/cgi-bin/carddisp.pl?gene=MIR93
MIR19A	MicroRNA 19a	RNA Gene	19	GC13P091451	45.89693832	https://www.genecards.org/cgi-bin/carddisp.pl?gene=MIR19A
MIR27A	MicroRNA 27a	RNA Gene	22	GC19M014067	45.52780151	https://www.genecards.org/cgi-bin/carddisp.pl?gene=MIR27A
MIR29A	MicroRNA 29a	RNA Gene	22	GC07M130876	45.31417084	https://www.genecards.org/cgi-bin/carddisp.pl?gene=MIR29A
SMAD4	SMAD Family Member 4	Protein Coding	51	GC18P051028	44.91543961	https://www.genecards.org/cgi-bin/carddisp.pl?gene=SMAD4
ATM	ATM Serine/Threonine Kinase	Protein Coding	54	GC11P108222	44.88208008	https://www.genecards.org/cgi-bin/carddisp.pl?gene=ATM
MIR106B	MicroRNA 106b	RNA Gene	22	GC07M100396	44.24810028	https://www.genecards.org/cgi-bin/carddisp.pl?gene=MIR106B
MTUS1	Microtubule Associated Scaffold Protein 1	Protein Coding	37	GC08M017643	43.89781189	https://www.genecards.org/cgi-bin/carddisp.pl?gene=MTUS1
TSC1	TSC Complex Subunit 1	Protein Coding	48	GC09M132891	43.75521851	https://www.genecards.org/cgi-bin/carddisp.pl?gene=TSC1
PTCH1	Patched 1	Protein Coding	51	GC09M095442	43.52478027	https://www.genecards.org/cgi-bin/carddisp.pl?gene=PTCH1
TSC2	TSC Complex Subunit 2	Protein Coding	50	GC16P004946	43.26906204	https://www.genecards.org/cgi-bin/carddisp.pl?gene=TSC2
MLH1	MutL Homolog 1	Protein Coding	49	GC03P036993	43.10613251	https://www.genecards.org/cgi-bin/carddisp.pl?gene=MLH1
FHIT	Fragile Histidine Triad Diadenosine Triphosphatase	Protein Coding	45	GC03M059747	42.81285095	https://www.genecards.org/cgi-bin/carddisp.pl?gene=FHIT
MIR223	MicroRNA 223	RNA Gene	21	GC0XP066018	42.75519562	https://www.genecards.org/cgi-bin/carddisp.pl?gene=MIR223
LRRC56	Leucine Rich Repeat Containing 56	Protein Coding	36	GC11P000518	42.73899841	https://www.genecards.org/cgi-bin/carddisp.pl?gene=LRRC56
MIR23B	MicroRNA 23b	RNA Gene	19	GC09P095085	42.43479919	https://www.genecards.org/cgi-bin/carddisp.pl?gene=MIR23B
MSH6	MutS Homolog 6	Protein Coding	51	GC02P047695	42.40626907	https://www.genecards.org/cgi-bin/carddisp.pl?gene=MSH6
TGFBR2	Transforming Growth Factor Beta Receptor 2	Protein Coding	51	GC03P030623	41.67648315	https://www.genecards.org/cgi-bin/carddisp.pl?gene=TGFBR2
FGFR3	Fibroblast Growth Factor Receptor 3	Protein Coding	55	GC04P001795	41.65217209	https://www.genecards.org/cgi-bin/carddisp.pl?gene=FGFR3
MIR22	MicroRNA 22	RNA Gene	20	GC17M001713	40.97451782	https://www.genecards.org/cgi-bin/carddisp.pl?gene=MIR22
MIR224	MicroRNA 224	RNA Gene	17	GC0XM151958	40.78747559	https://www.genecards.org/cgi-bin/carddisp.pl?gene=MIR224
FLCN	Folliculin	Protein Coding	42	GC17M017206	40.6444664	https://www.genecards.org/cgi-bin/carddisp.pl?gene=FLCN
MIR141	MicroRNA 141	RNA Gene	22	GC12P010882	40.5719986	https://www.genecards.org/cgi-bin/carddisp.pl?gene=MIR141
MIR23A	MicroRNA 23a	RNA Gene	20	GC19M014068	40.32569504	https://www.genecards.org/cgi-bin/carddisp.pl?gene=MIR23A
VEGFA	Vascular Endothelial Growth Factor A	Protein Coding	49	GC06P043770	39.95890808	https://www.genecards.org/cgi-bin/carddisp.pl?gene=VEGFA
MIR196A2	MicroRNA 196a-2	RNA Gene	21	GC12P054296	39.76425934	https://www.genecards.org/cgi-bin/carddisp.pl?gene=MIR196A2
MIR181A1	MicroRNA 181a-1	RNA Gene	19	GC01M198860	39.31175232	https://www.genecards.org/cgi-bin/carddisp.pl?gene=MIR181A1
MIR191	MicroRNA 191	RNA Gene	20	GC03M049344	39.06388474	https://www.genecards.org/cgi-bin/carddisp.pl?gene=MIR191
MIR205	MicroRNA 205	RNA Gene	20	GC01P209469	38.96827316	https://www.genecards.org/cgi-bin/carddisp.pl?gene=MIR205
MIR25	MicroRNA 25	RNA Gene	20	GC07M100093	38.93339157	https://www.genecards.org/cgi-bin/carddisp.pl?gene=MIR25
FASLG	Fas Ligand	Protein Coding	48	GC01P172628	38.86695862	https://www.genecards.org/cgi-bin/carddisp.pl?gene=FASLG
ESR1	Estrogen Receptor 1	Protein Coding	53	GC06P151656	37.62569046	https://www.genecards.org/cgi-bin/carddisp.pl?gene=ESR1
STK11	Serine/Threonine Kinase 11	Protein Coding	50	GC19P001177	37.42761612	https://www.genecards.org/cgi-bin/carddisp.pl?gene=STK11
EPCAM	Epithelial Cell Adhesion Molecule	Protein Coding	48	GC02P047345	36.90293503	https://www.genecards.org/cgi-bin/carddisp.pl?gene=EPCAM
HNF1B	HNF1 Homeobox B	Protein Coding	44	GC17M037686	36.72818756	https://www.genecards.org/cgi-bin/carddisp.pl?gene=HNF1B
CDKN1A	Cyclin Dependent Kinase Inhibitor 1A	Protein Coding	50	GC06P052153	36.71409607	https://www.genecards.org/cgi-bin/carddisp.pl?gene=CDKN1A
BAX	BCL2 Associated X, Apoptosis Regulator	Protein Coding	49	GC19P048954	36.57785797	https://www.genecards.org/cgi-bin/carddisp.pl?gene=BAX
NKX2-1	NK2 Homeobox 1	Protein Coding	47	GC14M036516	36.2236824	https://www.genecards.org/cgi-bin/carddisp.pl?gene=NKX2-1
CHEK2	Checkpoint Kinase 2	Protein Coding	54	GC22M028687	35.97183609	https://www.genecards.org/cgi-bin/carddisp.pl?gene=CHEK2
MIR24-2	MicroRNA 24-2	RNA Gene	18	GC19M014066	35.87129211	https://www.genecards.org/cgi-bin/carddisp.pl?gene=MIR24-2
PALB2	Partner And Localizer Of BRCA2	Protein Coding	43	GC16M023603	35.76708603	https://www.genecards.org/cgi-bin/carddisp.pl?gene=PALB2
MIR200C	MicroRNA 200c	RNA Gene	21	GC12P010881	35.64079666	https://www.genecards.org/cgi-bin/carddisp.pl?gene=MIR200C
MIR181A2	MicroRNA 181a-2	RNA Gene	20	GC09P124692	35.51824951	https://www.genecards.org/cgi-bin/carddisp.pl?gene=MIR181A2
MIR145	MicroRNA 145	RNA Gene	22	GC05P149430	35.45459366	https://www.genecards.org/cgi-bin/carddisp.pl?gene=MIR145
MIR181B1	MicroRNA 181b-1	RNA Gene	19	GC01M198858	35.1206665	https://www.genecards.org/cgi-bin/carddisp.pl?gene=MIR181B1
OGG1	8-Oxoguanine DNA Glycosylase	Protein Coding	47	GC03P009751	34.99327087	https://www.genecards.org/cgi-bin/carddisp.pl?gene=OGG1
MIR181C	MicroRNA 181c	RNA Gene	20	GC19P013879	34.30340576	https://www.genecards.org/cgi-bin/carddisp.pl?gene=MIR181C
TNFRSF10B	TNF Receptor Superfamily Member 10b	Protein Coding	51	GC08M023020	34.1544838	https://www.genecards.org/cgi-bin/carddisp.pl?gene=TNFRSF10B
SETD2	SET Domain Containing 2, Histone Lysine Methyltransferase	Protein Coding	47	GC03M047033	34.01672745	https://www.genecards.org/cgi-bin/carddisp.pl?gene=SETD2
CDKN1B	Cyclin Dependent Kinase Inhibitor 1B	Protein Coding	48	GC12P012716	34.00605011	https://www.genecards.org/cgi-bin/carddisp.pl?gene=CDKN1B
MIR126	MicroRNA 126	RNA Gene	22	GC09P136670	33.79108429	https://www.genecards.org/cgi-bin/carddisp.pl?gene=MIR126
MYC	MYC Proto-Oncogene, BHLH Transcription Factor	Protein Coding	51	GC08P127735	33.72383499	https://www.genecards.org/cgi-bin/carddisp.pl?gene=MYC
KRT7	Keratin 7	Protein Coding	43	GC12P052232	33.46597672	https://www.genecards.org/cgi-bin/carddisp.pl?gene=KRT7
MDM2	MDM2 Proto-Oncogene	Protein Coding	53	GC12P068808	33.29701996	https://www.genecards.org/cgi-bin/carddisp.pl?gene=MDM2
STAT3	Signal Transducer And Activator Of Transcription 3	Protein Coding	53	GC17M042313	32.97754669	https://www.genecards.org/cgi-bin/carddisp.pl?gene=STAT3
MUC1	Mucin 1, Cell Surface Associated	Protein Coding	47	GC01M155185	32.93741226	https://www.genecards.org/cgi-bin/carddisp.pl?gene=MUC1
FGFR2	Fibroblast Growth Factor Receptor 2	Protein Coding	54	GC10M121478	32.78980637	https://www.genecards.org/cgi-bin/carddisp.pl?gene=FGFR2
MAP2K1	Mitogen-Activated Protein Kinase Kinase 1	Protein Coding	54	GC15P066386	32.74279022	https://www.genecards.org/cgi-bin/carddisp.pl?gene=MAP2K1
HIF1A	Hypoxia Inducible Factor 1 Subunit Alpha	Protein Coding	48	GC14P061695	32.6064682	https://www.genecards.org/cgi-bin/carddisp.pl?gene=HIF1A
MIR210	MicroRNA 210	RNA Gene	21	GC11M000914	32.56437302	https://www.genecards.org/cgi-bin/carddisp.pl?gene=MIR210
AFP	Alpha Fetoprotein	Protein Coding	46	GC04P073431	32.47041321	https://www.genecards.org/cgi-bin/carddisp.pl?gene=AFP
MIR200A	MicroRNA 200a	RNA Gene	22	GC01P001821	32.45043945	https://www.genecards.org/cgi-bin/carddisp.pl?gene=MIR200A
MIR181B2	MicroRNA 181b-2	RNA Gene	19	GC09P124693	32.33506775	https://www.genecards.org/cgi-bin/carddisp.pl?gene=MIR181B2
IGF2	Insulin Like Growth Factor 2	Protein Coding	48	GC11M002130	32.12739944	https://www.genecards.org/cgi-bin/carddisp.pl?gene=IGF2
PBRM1	Polybromo 1	Protein Coding	45	GC03M052545	32.05465698	https://www.genecards.org/cgi-bin/carddisp.pl?gene=PBRM1
MIR34C	MicroRNA 34c	RNA Gene	20	GC11P111591	31.93703842	https://www.genecards.org/cgi-bin/carddisp.pl?gene=MIR34C
PTGS2	Prostaglandin-Endoperoxide Synthase 2	Protein Coding	49	GC01M186640	31.22292709	https://www.genecards.org/cgi-bin/carddisp.pl?gene=PTGS2
NTRK1	Neurotrophic Receptor Tyrosine Kinase 1	Protein Coding	50	GC01P156815	31.17084312	https://www.genecards.org/cgi-bin/carddisp.pl?gene=NTRK1
MMP9	Matrix Metallopeptidase 9	Protein Coding	54	GC20P046008	31.08771133	https://www.genecards.org/cgi-bin/carddisp.pl?gene=MMP9
MIR125A	MicroRNA 125a	RNA Gene	21	GC19P051720	31.06004715	https://www.genecards.org/cgi-bin/carddisp.pl?gene=MIR125A
KIT	KIT Proto-Oncogene, Receptor Tyrosine Kinase	Protein Coding	53	GC04P054657	30.95917702	https://www.genecards.org/cgi-bin/carddisp.pl?gene=KIT
FAS	Fas Cell Surface Death Receptor	Protein Coding	51	GC10P088969	30.71996117	https://www.genecards.org/cgi-bin/carddisp.pl?gene=FAS
BCL2	BCL2 Apoptosis Regulator	Protein Coding	51	GC18M063123	30.3848381	https://www.genecards.org/cgi-bin/carddisp.pl?gene=BCL2
MIR10B	MicroRNA 10b	RNA Gene	21	GC02P176150	30.23421288	https://www.genecards.org/cgi-bin/carddisp.pl?gene=MIR10B
KRT19	Keratin 19	Protein Coding	46	GC17M041523	29.92812347	https://www.genecards.org/cgi-bin/carddisp.pl?gene=KRT19
BIRC5	Baculoviral IAP Repeat Containing 5	Protein Coding	47	GC17P078214	29.47848129	https://www.genecards.org/cgi-bin/carddisp.pl?gene=BIRC5
MUTYH	MutY DNA Glycosylase	Protein Coding	45	GC01M045329	29.32826424	https://www.genecards.org/cgi-bin/carddisp.pl?gene=MUTYH
TGFB1	Transforming Growth Factor Beta 1	Protein Coding	52	GC19M041301	29.26030731	https://www.genecards.org/cgi-bin/carddisp.pl?gene=TGFB1
ALK	ALK Receptor Tyrosine Kinase	Protein Coding	52	GC02M029190	29.09360504	https://www.genecards.org/cgi-bin/carddisp.pl?gene=ALK
MMP2	Matrix Metallopeptidase 2	Protein Coding	54	GC16P055390	29.08658218	https://www.genecards.org/cgi-bin/carddisp.pl?gene=MMP2
SMO	Smoothened, Frizzled Class Receptor	Protein Coding	50	GC07P129849	29.08497429	https://www.genecards.org/cgi-bin/carddisp.pl?gene=SMO
SPRTN	SprT-Like N-Terminal Domain	Protein Coding	36	GC01P231337	28.96635246	https://www.genecards.org/cgi-bin/carddisp.pl?gene=SPRTN
MIR29C	MicroRNA 29c	RNA Gene	18	GC01M207802	28.86610031	https://www.genecards.org/cgi-bin/carddisp.pl?gene=MIR29C
PMS2	PMS1 Homolog 2, Mismatch Repair System Component	Protein Coding	49	GC07M005973	28.65006256	https://www.genecards.org/cgi-bin/carddisp.pl?gene=PMS2
MIR15A	MicroRNA 15a	RNA Gene	16	GC13M050049	28.61721039	https://www.genecards.org/cgi-bin/carddisp.pl?gene=MIR15A
NFE2L2	Nuclear Factor, Erythroid 2 Like 2	Protein Coding	50	GC02M177227	28.47897911	https://www.genecards.org/cgi-bin/carddisp.pl?gene=NFE2L2
SMARCA4	SWI/SNF Related, Matrix Associated, Actin Dependent Regulator Of Chromatin, Subfamily A, Member 4	Protein Coding	50	GC19P010932	28.40358734	https://www.genecards.org/cgi-bin/carddisp.pl?gene=SMARCA4
PRKACA	Protein Kinase CAMP-Activated Catalytic Subunit Alpha	Protein Coding	52	GC19M014094	28.27435684	https://www.genecards.org/cgi-bin/carddisp.pl?gene=PRKACA
MIR31	MicroRNA 31	RNA Gene	20	GC09M021513	28.22864342	https://www.genecards.org/cgi-bin/carddisp.pl?gene=MIR31
MEN1	Menin 1	Protein Coding	47	GC11M064803	28.13861275	https://www.genecards.org/cgi-bin/carddisp.pl?gene=MEN1
CD44	CD44 Molecule (Indian Blood Group)	Protein Coding	48	GC11P035139	28.05696869	https://www.genecards.org/cgi-bin/carddisp.pl?gene=CD44
TFE3	Transcription Factor Binding To IGHM Enhancer 3	Protein Coding	44	GC0XM049028	27.28548241	https://www.genecards.org/cgi-bin/carddisp.pl?gene=TFE3
CASP3	Caspase 3	Protein Coding	51	GC04M184627	27.2063961	https://www.genecards.org/cgi-bin/carddisp.pl?gene=CASP3
AR	Androgen Receptor	Protein Coding	53	GC0XP067544	27.20506287	https://www.genecards.org/cgi-bin/carddisp.pl?gene=AR
IL6	Interleukin 6	Protein Coding	50	GC07P022725	27.15941238	https://www.genecards.org/cgi-bin/carddisp.pl?gene=IL6
MMP1	Matrix Metallopeptidase 1	Protein Coding	52	GC11M102810	27.11474037	https://www.genecards.org/cgi-bin/carddisp.pl?gene=MMP1
SRC	SRC Proto-Oncogene, Non-Receptor Tyrosine Kinase	Protein Coding	52	GC20P037344	26.98839951	https://www.genecards.org/cgi-bin/carddisp.pl?gene=SRC
MIR483	MicroRNA 483	RNA Gene	18	GC11M002209	26.77725983	https://www.genecards.org/cgi-bin/carddisp.pl?gene=MIR483
GSTP1	Glutathione S-Transferase Pi 1	Protein Coding	51	GC11P067583	26.61611557	https://www.genecards.org/cgi-bin/carddisp.pl?gene=GSTP1
MITF	Melanocyte Inducing Transcription Factor	Protein Coding	48	GC03P069788	26.61266136	https://www.genecards.org/cgi-bin/carddisp.pl?gene=MITF
PPARG	Peroxisome Proliferator Activated Receptor Gamma	Protein Coding	53	GC03P012287	26.56468773	https://www.genecards.org/cgi-bin/carddisp.pl?gene=PPARG
FBXW7	F-Box And WD Repeat Domain Containing 7	Protein Coding	45	GC04M152321	26.48919678	https://www.genecards.org/cgi-bin/carddisp.pl?gene=FBXW7
GNAS	GNAS Complex Locus	Protein Coding	51	GC20P058839	26.48821068	https://www.genecards.org/cgi-bin/carddisp.pl?gene=GNAS
FGFR4	Fibroblast Growth Factor Receptor 4	Protein Coding	52	GC05P177086	26.44584656	https://www.genecards.org/cgi-bin/carddisp.pl?gene=FGFR4
MIR30E	MicroRNA 30e	RNA Gene	21	GC01P040754	26.38258934	https://www.genecards.org/cgi-bin/carddisp.pl?gene=MIR30E
DCC	DCC Netrin 1 Receptor	Protein Coding	47	GC18P052340	26.30578613	https://www.genecards.org/cgi-bin/carddisp.pl?gene=DCC
CDK4	Cyclin Dependent Kinase 4	Protein Coding	54	GC12M057743	26.26176453	https://www.genecards.org/cgi-bin/carddisp.pl?gene=CDK4
ING1	Inhibitor Of Growth Family Member 1	Protein Coding	44	GC13P110712	26.25557327	https://www.genecards.org/cgi-bin/carddisp.pl?gene=ING1
MKI67	Marker Of Proliferation Ki-67	Protein Coding	45	GC10M128096	26.14811516	https://www.genecards.org/cgi-bin/carddisp.pl?gene=MKI67
HFE	Homeostatic Iron Regulator	Protein Coding	44	GC06P026087	25.92653656	https://www.genecards.org/cgi-bin/carddisp.pl?gene=HFE
KDR	Kinase Insert Domain Receptor	Protein Coding	54	GC04M055078	25.83177185	https://www.genecards.org/cgi-bin/carddisp.pl?gene=KDR
CD274	CD274 Molecule	Protein Coding	45	GC09P005450	25.75968933	https://www.genecards.org/cgi-bin/carddisp.pl?gene=CD274
MIR148A	MicroRNA 148a	RNA Gene	19	GC07M025993	25.65371132	https://www.genecards.org/cgi-bin/carddisp.pl?gene=MIR148A
NOTCH1	Notch Receptor 1	Protein Coding	51	GC09M136665	25.60058212	https://www.genecards.org/cgi-bin/carddisp.pl?gene=NOTCH1
AURKA	Aurora Kinase A	Protein Coding	52	GC20M056370	25.57323265	https://www.genecards.org/cgi-bin/carddisp.pl?gene=AURKA
MAPK1	Mitogen-Activated Protein Kinase 1	Protein Coding	52	GC22M021754	25.48888779	https://www.genecards.org/cgi-bin/carddisp.pl?gene=MAPK1
GSTM1	Glutathione S-Transferase Mu 1	Protein Coding	43	GC01P109687	25.46173096	https://www.genecards.org/cgi-bin/carddisp.pl?gene=GSTM1
CXCL8	C-X-C Motif Chemokine Ligand 8	Protein Coding	42	GC04P073740	25.31681442	https://www.genecards.org/cgi-bin/carddisp.pl?gene=CXCL8
AXIN2	Axin 2	Protein Coding	49	GC17M065528	25.25861931	https://www.genecards.org/cgi-bin/carddisp.pl?gene=AXIN2
EGFR-AS1	EGFR Antisense RNA 1	RNA Gene	15	GC07M055179	25.18862152	https://www.genecards.org/cgi-bin/carddisp.pl?gene=EGFR-AS1
KRT8	Keratin 8	Protein Coding	48	GC12M052897	25.0880127	https://www.genecards.org/cgi-bin/carddisp.pl?gene=KRT8
MIR204	MicroRNA 204	RNA Gene	21	GC09M070809	25.08231354	https://www.genecards.org/cgi-bin/carddisp.pl?gene=MIR204
MIRLET7C	MicroRNA Let-7c	RNA Gene	22	GC21P016551	24.99792099	https://www.genecards.org/cgi-bin/carddisp.pl?gene=MIRLET7C
TNF	Tumor Necrosis Factor	Protein Coding	51	GC06P051959	24.95526886	https://www.genecards.org/cgi-bin/carddisp.pl?gene=TNF
MIR137	MicroRNA 137	RNA Gene	19	GC01M097991	24.86822128	https://www.genecards.org/cgi-bin/carddisp.pl?gene=MIR137
HGF	Hepatocyte Growth Factor	Protein Coding	52	GC07M081699	24.81425476	https://www.genecards.org/cgi-bin/carddisp.pl?gene=HGF
KRT18	Keratin 18	Protein Coding	49	GC12P052948	24.73022461	https://www.genecards.org/cgi-bin/carddisp.pl?gene=KRT18
BCL2L1	BCL2 Like 1	Protein Coding	47	GC20M031664	24.69786835	https://www.genecards.org/cgi-bin/carddisp.pl?gene=BCL2L1
ESR2	Estrogen Receptor 2	Protein Coding	50	GC14M064084	24.66571617	https://www.genecards.org/cgi-bin/carddisp.pl?gene=ESR2
NBN	Nibrin	Protein Coding	48	GC08M089933	24.66376686	https://www.genecards.org/cgi-bin/carddisp.pl?gene=NBN
FGFR1	Fibroblast Growth Factor Receptor 1	Protein Coding	55	GC08M038400	24.60629272	https://www.genecards.org/cgi-bin/carddisp.pl?gene=FGFR1
DNAJB1	DnaJ Heat Shock Protein Family (Hsp40) Member B1	Protein Coding	44	GC19M014514	24.42107391	https://www.genecards.org/cgi-bin/carddisp.pl?gene=DNAJB1
KLF6	Kruppel Like Factor 6	Protein Coding	44	GC10M003779	24.36970139	https://www.genecards.org/cgi-bin/carddisp.pl?gene=KLF6
EP300	E1A Binding Protein P300	Protein Coding	51	GC22P041091	24.30921745	https://www.genecards.org/cgi-bin/carddisp.pl?gene=EP300
MIRLET7G	MicroRNA Let-7g	RNA Gene	19	GC03M052268	24.27838516	https://www.genecards.org/cgi-bin/carddisp.pl?gene=MIRLET7G
MIR98	MicroRNA 98	RNA Gene	17	GC0XM053588	24.20270538	https://www.genecards.org/cgi-bin/carddisp.pl?gene=MIR98
JUN	Jun Proto-Oncogene, AP-1 Transcription Factor Subunit	Protein Coding	50	GC01M058780	24.09614944	https://www.genecards.org/cgi-bin/carddisp.pl?gene=JUN
H19	H19 Imprinted Maternally Expressed Transcript	RNA Gene	28	GC11M001995	23.91726112	https://www.genecards.org/cgi-bin/carddisp.pl?gene=H19
MIR96	MicroRNA 96	RNA Gene	20	GC07M129774	23.87246895	https://www.genecards.org/cgi-bin/carddisp.pl?gene=MIR96
GPC3	Glypican 3	Protein Coding	46	GC0XM133535	23.79023361	https://www.genecards.org/cgi-bin/carddisp.pl?gene=GPC3
SDHB	Succinate Dehydrogenase Complex Iron Sulfur Subunit B	Protein Coding	48	GC01M017128	23.707798	https://www.genecards.org/cgi-bin/carddisp.pl?gene=SDHB
MIR214	MicroRNA 214	RNA Gene	20	GC01M172234	23.58825111	https://www.genecards.org/cgi-bin/carddisp.pl?gene=MIR214
MIR185	MicroRNA 185	RNA Gene	21	GC22P020040	23.55127716	https://www.genecards.org/cgi-bin/carddisp.pl?gene=MIR185
RASSF1	Ras Association Domain Family Member 1	Protein Coding	45	GC03M050329	23.48630333	https://www.genecards.org/cgi-bin/carddisp.pl?gene=RASSF1
MIR183	MicroRNA 183	RNA Gene	18	GC07M129794	23.43511581	https://www.genecards.org/cgi-bin/carddisp.pl?gene=MIR183
MIR182	MicroRNA 182	RNA Gene	20	GC07M129770	23.39333725	https://www.genecards.org/cgi-bin/carddisp.pl?gene=MIR182
MLH3	MutL Homolog 3	Protein Coding	43	GC14M075013	23.27584839	https://www.genecards.org/cgi-bin/carddisp.pl?gene=MLH3
MIR100	MicroRNA 100	RNA Gene	20	GC11M122152	23.27435875	https://www.genecards.org/cgi-bin/carddisp.pl?gene=MIR100
MIR34B	MicroRNA 34b	RNA Gene	21	GC11P111546	23.22554207	https://www.genecards.org/cgi-bin/carddisp.pl?gene=MIR34B
MIR373	MicroRNA 373	RNA Gene	20	GC19P055957	23.22451019	https://www.genecards.org/cgi-bin/carddisp.pl?gene=MIR373
HULC	Hepatocellular Carcinoma Up-Regulated Long Non-Coding RNA	RNA Gene	21	GC06P008438	23.20862198	https://www.genecards.org/cgi-bin/carddisp.pl?gene=HULC
CDKN2B	Cyclin Dependent Kinase Inhibitor 2B	Protein Coding	48	GC09M022002	23.02616501	https://www.genecards.org/cgi-bin/carddisp.pl?gene=CDKN2B
TP63	Tumor Protein P63	Protein Coding	49	GC03P189598	22.98290253	https://www.genecards.org/cgi-bin/carddisp.pl?gene=TP63
MIRLET7D	MicroRNA Let-7d	RNA Gene	21	GC09P094178	22.82547569	https://www.genecards.org/cgi-bin/carddisp.pl?gene=MIRLET7D
SMARCB1	SWI/SNF Related, Matrix Associated, Actin Dependent Regulator Of Chromatin, Subfamily B, Member 1	Protein Coding	46	GC22P023786	22.74660301	https://www.genecards.org/cgi-bin/carddisp.pl?gene=SMARCB1
SLC22A18	Solute Carrier Family 22 Member 18	Protein Coding	43	GC11P002899	22.66230011	https://www.genecards.org/cgi-bin/carddisp.pl?gene=SLC22A18
TGFA	Transforming Growth Factor Alpha	Protein Coding	46	GC02M070447	22.62720871	https://www.genecards.org/cgi-bin/carddisp.pl?gene=TGFA
ABCB1	ATP Binding Cassette Subfamily B Member 1	Protein Coding	52	GC07M087504	22.62468719	https://www.genecards.org/cgi-bin/carddisp.pl?gene=ABCB1
RASA1	RAS P21 Protein Activator 1	Protein Coding	47	GC05P087267	22.59565926	https://www.genecards.org/cgi-bin/carddisp.pl?gene=RASA1
VIM	Vimentin	Protein Coding	51	GC10P017227	22.59135818	https://www.genecards.org/cgi-bin/carddisp.pl?gene=VIM
MIR107	MicroRNA 107	RNA Gene	19	GC10M089600	22.49746895	https://www.genecards.org/cgi-bin/carddisp.pl?gene=MIR107
DLC1	DLC1 Rho GTPase Activating Protein	Protein Coding	47	GC08M013083	22.47664452	https://www.genecards.org/cgi-bin/carddisp.pl?gene=DLC1
IGF1R	Insulin Like Growth Factor 1 Receptor	Protein Coding	55	GC15P098648	22.39715385	https://www.genecards.org/cgi-bin/carddisp.pl?gene=IGF1R
SERPINA1	Serpin Family A Member 1	Protein Coding	50	GC14M094376	22.33996582	https://www.genecards.org/cgi-bin/carddisp.pl?gene=SERPINA1
NFKBIA	NFKB Inhibitor Alpha	Protein Coding	51	GC14M035401	22.28435135	https://www.genecards.org/cgi-bin/carddisp.pl?gene=NFKBIA
CREBBP	CREB Binding Protein	Protein Coding	52	GC16M003726	22.26039696	https://www.genecards.org/cgi-bin/carddisp.pl?gene=CREBBP
NME1	NME/NM23 Nucleoside Diphosphate Kinase 1	Protein Coding	47	GC17P051154	22.18260765	https://www.genecards.org/cgi-bin/carddisp.pl?gene=NME1
CASP9	Caspase 9	Protein Coding	48	GC01M015491	22.00669479	https://www.genecards.org/cgi-bin/carddisp.pl?gene=CASP9
NUTM1	NUT Midline Carcinoma Family Member 1	Protein Coding	34	GC15P034343	21.96130753	https://www.genecards.org/cgi-bin/carddisp.pl?gene=NUTM1
TP73	Tumor Protein P73	Protein Coding	46	GC01P003652	21.95739746	https://www.genecards.org/cgi-bin/carddisp.pl?gene=TP73
EZH2	Enhancer Of Zeste 2 Polycomb Repressive Complex 2 Subunit	Protein Coding	54	GC07M148807	21.9198494	https://www.genecards.org/cgi-bin/carddisp.pl?gene=EZH2
CYP1A1	Cytochrome P450 Family 1 Subfamily A Member 1	Protein Coding	48	GC15M074719	21.89408875	https://www.genecards.org/cgi-bin/carddisp.pl?gene=CYP1A1
XRCC3	X-Ray Repair Cross Complementing 3	Protein Coding	43	GC14M103697	21.85575294	https://www.genecards.org/cgi-bin/carddisp.pl?gene=XRCC3
BRIP1	BRCA1 Interacting Helicase 1	Protein Coding	48	GC17M061679	21.84825706	https://www.genecards.org/cgi-bin/carddisp.pl?gene=BRIP1
IDH1	Isocitrate Dehydrogenase (NADP(+)) 1	Protein Coding	53	GC02M208236	21.74781036	https://www.genecards.org/cgi-bin/carddisp.pl?gene=IDH1
ARID1A	AT-Rich Interaction Domain 1A	Protein Coding	45	GC01P026693	21.74151421	https://www.genecards.org/cgi-bin/carddisp.pl?gene=ARID1A
MIR106A	MicroRNA 106a	RNA Gene	18	GC0XM134219	21.69858932	https://www.genecards.org/cgi-bin/carddisp.pl?gene=MIR106A
HNF4A	Hepatocyte Nuclear Factor 4 Alpha	Protein Coding	51	GC20P044355	21.67130661	https://www.genecards.org/cgi-bin/carddisp.pl?gene=HNF4A
IFNA1	Interferon Alpha 1	Protein Coding	40	GC09P021513	21.6267662	https://www.genecards.org/cgi-bin/carddisp.pl?gene=IFNA1
KRT20	Keratin 20	Protein Coding	43	GC17M040875	21.60446358	https://www.genecards.org/cgi-bin/carddisp.pl?gene=KRT20
ABCB11	ATP Binding Cassette Subfamily B Member 11	Protein Coding	47	GC02M168922	21.57603836	https://www.genecards.org/cgi-bin/carddisp.pl?gene=ABCB11
PIK3R1	Phosphoinositide-3-Kinase Regulatory Subunit 1	Protein Coding	51	GC05P068215	21.57300186	https://www.genecards.org/cgi-bin/carddisp.pl?gene=PIK3R1
MIRLET7B	MicroRNA Let-7b	RNA Gene	20	GC22P046119	21.54947281	https://www.genecards.org/cgi-bin/carddisp.pl?gene=MIRLET7B
MST1R	Macrophage Stimulating 1 Receptor	Protein Coding	49	GC03M050034	21.39369202	https://www.genecards.org/cgi-bin/carddisp.pl?gene=MST1R
MAPK3	Mitogen-Activated Protein Kinase 3	Protein Coding	50	GC16M030130	21.37940407	https://www.genecards.org/cgi-bin/carddisp.pl?gene=MAPK3
NFKB1	Nuclear Factor Kappa B Subunit 1	Protein Coding	52	GC04P102501	21.35034561	https://www.genecards.org/cgi-bin/carddisp.pl?gene=NFKB1
FOXE1	Forkhead Box E1	Protein Coding	43	GC09P097853	21.3322525	https://www.genecards.org/cgi-bin/carddisp.pl?gene=FOXE1
MIRLET7E	MicroRNA Let-7e	RNA Gene	20	GC19P051718	21.30942154	https://www.genecards.org/cgi-bin/carddisp.pl?gene=MIRLET7E
TNFSF10	TNF Superfamily Member 10	Protein Coding	47	GC03M172505	21.29608154	https://www.genecards.org/cgi-bin/carddisp.pl?gene=TNFSF10
PGR	Progesterone Receptor	Protein Coding	51	GC11M101030	21.22036552	https://www.genecards.org/cgi-bin/carddisp.pl?gene=PGR
MAPK8	Mitogen-Activated Protein Kinase 8	Protein Coding	51	GC10P048306	21.14187622	https://www.genecards.org/cgi-bin/carddisp.pl?gene=MAPK8
MIR130A	MicroRNA 130a	RNA Gene	20	GC11P057641	21.00377274	https://www.genecards.org/cgi-bin/carddisp.pl?gene=MIR130A
IFNG	Interferon Gamma	Protein Coding	48	GC12M068154	20.96092987	https://www.genecards.org/cgi-bin/carddisp.pl?gene=IFNG
FGF2	Fibroblast Growth Factor 2	Protein Coding	48	GC04P122826	20.88808441	https://www.genecards.org/cgi-bin/carddisp.pl?gene=FGF2
PTPN11	Protein Tyrosine Phosphatase Non-Receptor Type 11	Protein Coding	54	GC12P112418	20.87513924	https://www.genecards.org/cgi-bin/carddisp.pl?gene=PTPN11
WWOX	WW Domain Containing Oxidoreductase	Protein Coding	48	GC16P078099	20.84433174	https://www.genecards.org/cgi-bin/carddisp.pl?gene=WWOX
TFEB	Transcription Factor EB	Protein Coding	43	GC06M045253	20.83143806	https://www.genecards.org/cgi-bin/carddisp.pl?gene=TFEB
KRT5	Keratin 5	Protein Coding	48	GC12M052514	20.79443932	https://www.genecards.org/cgi-bin/carddisp.pl?gene=KRT5
PAX8	Paired Box 8	Protein Coding	47	GC02M113215	20.75542831	https://www.genecards.org/cgi-bin/carddisp.pl?gene=PAX8
PTK2	Protein Tyrosine Kinase 2	Protein Coding	48	GC08M140657	20.73862457	https://www.genecards.org/cgi-bin/carddisp.pl?gene=PTK2
MIR133B	MicroRNA 133b	RNA Gene	21	GC06P052148	20.73212051	https://www.genecards.org/cgi-bin/carddisp.pl?gene=MIR133B
CLTC	Clathrin Heavy Chain	Protein Coding	47	GC17P059619	20.67924881	https://www.genecards.org/cgi-bin/carddisp.pl?gene=CLTC
PMS1	PMS1 Homolog 1, Mismatch Repair System Component	Protein Coding	42	GC02P189784	20.57215118	https://www.genecards.org/cgi-bin/carddisp.pl?gene=PMS1
MALAT1	Metastasis Associated Lung Adenocarcinoma Transcript 1	RNA Gene	23	GC11P066062	20.55159569	https://www.genecards.org/cgi-bin/carddisp.pl?gene=MALAT1
MIR199B	MicroRNA 199b	RNA Gene	19	GC09M128244	20.52737236	https://www.genecards.org/cgi-bin/carddisp.pl?gene=MIR199B
SYP	Synaptophysin	Protein Coding	44	GC0XM049187	20.52483177	https://www.genecards.org/cgi-bin/carddisp.pl?gene=SYP
FAH	Fumarylacetoacetate Hydrolase	Protein Coding	47	GC15P080152	20.46934509	https://www.genecards.org/cgi-bin/carddisp.pl?gene=FAH
HOTAIR	HOX Transcript Antisense RNA	RNA Gene	26	GC12M053962	20.46549034	https://www.genecards.org/cgi-bin/carddisp.pl?gene=HOTAIR
TWIST1	Twist Family BHLH Transcription Factor 1	Protein Coding	47	GC07M019020	20.46461868	https://www.genecards.org/cgi-bin/carddisp.pl?gene=TWIST1
RAC1	Rac Family Small GTPase 1	Protein Coding	50	GC07P006377	20.4411087	https://www.genecards.org/cgi-bin/carddisp.pl?gene=RAC1
SPP1	Secreted Phosphoprotein 1	Protein Coding	47	GC04P087975	20.4258194	https://www.genecards.org/cgi-bin/carddisp.pl?gene=SPP1
PEG10	Paternally Expressed 10	Protein Coding	41	GC07P094656	20.41397095	https://www.genecards.org/cgi-bin/carddisp.pl?gene=PEG10
MIR128-2	MicroRNA 128-2	RNA Gene	20	GC03P035750	20.36320496	https://www.genecards.org/cgi-bin/carddisp.pl?gene=MIR128-2
DDR2	Discoidin Domain Receptor Tyrosine Kinase 2	Protein Coding	51	GC01P162631	20.2859478	https://www.genecards.org/cgi-bin/carddisp.pl?gene=DDR2
MIR192	MicroRNA 192	RNA Gene	22	GC11M064891	20.24695587	https://www.genecards.org/cgi-bin/carddisp.pl?gene=MIR192
RARB	Retinoic Acid Receptor Beta	Protein Coding	51	GC03P024830	20.23436356	https://www.genecards.org/cgi-bin/carddisp.pl?gene=RARB
MIRLET7A3	MicroRNA Let-7a-3	RNA Gene	19	GC22P046112	20.23364067	https://www.genecards.org/cgi-bin/carddisp.pl?gene=MIRLET7A3
KEAP1	Kelch Like ECH Associated Protein 1	Protein Coding	48	GC19M010486	20.22376251	https://www.genecards.org/cgi-bin/carddisp.pl?gene=KEAP1
CHGA	Chromogranin A	Protein Coding	43	GC14P092923	20.20804787	https://www.genecards.org/cgi-bin/carddisp.pl?gene=CHGA
MIR429	MicroRNA 429	RNA Gene	19	GC01P001823	20.18782806	https://www.genecards.org/cgi-bin/carddisp.pl?gene=MIR429
YAP1	Yes1 Associated Transcriptional Regulator	Protein Coding	48	GC11P102110	20.18180084	https://www.genecards.org/cgi-bin/carddisp.pl?gene=YAP1
ALB	Albumin	Protein Coding	50	GC04P073397	20.15716743	https://www.genecards.org/cgi-bin/carddisp.pl?gene=ALB
MIR451A	MicroRNA 451a	RNA Gene	18	GC17M028861	20.05172348	https://www.genecards.org/cgi-bin/carddisp.pl?gene=MIR451A
MIR193A	MicroRNA 193a	RNA Gene	18	GC17P031559	19.95376587	https://www.genecards.org/cgi-bin/carddisp.pl?gene=MIR193A
IL10	Interleukin 10	Protein Coding	48	GC01M206767	19.94108963	https://www.genecards.org/cgi-bin/carddisp.pl?gene=IL10
MIR140	MicroRNA 140	RNA Gene	22	GC16P069934	19.9135437	https://www.genecards.org/cgi-bin/carddisp.pl?gene=MIR140
NONO	Non-POU Domain Containing Octamer Binding	Protein Coding	45	GC0XP071255	19.89752007	https://www.genecards.org/cgi-bin/carddisp.pl?gene=NONO
CEACAM5	CEA Cell Adhesion Molecule 5	Protein Coding	42	GC19P041709	19.89224815	https://www.genecards.org/cgi-bin/carddisp.pl?gene=CEACAM5
RAD51	RAD51 Recombinase	Protein Coding	53	GC15P040694	19.8708477	https://www.genecards.org/cgi-bin/carddisp.pl?gene=RAD51
MIR499A	MicroRNA 499a	RNA Gene	21	GC20P034990	19.85643196	https://www.genecards.org/cgi-bin/carddisp.pl?gene=MIR499A
MIR197	MicroRNA 197	RNA Gene	19	GC01P109549	19.84948349	https://www.genecards.org/cgi-bin/carddisp.pl?gene=MIR197
IDH2	Isocitrate Dehydrogenase (NADP(+)) 2	Protein Coding	52	GC15M090083	19.82081413	https://www.genecards.org/cgi-bin/carddisp.pl?gene=IDH2
RAF1	Raf-1 Proto-Oncogene, Serine/Threonine Kinase	Protein Coding	54	GC03M012583	19.68009758	https://www.genecards.org/cgi-bin/carddisp.pl?gene=RAF1
PARP1	Poly(ADP-Ribose) Polymerase 1	Protein Coding	50	GC01M226360	19.67467499	https://www.genecards.org/cgi-bin/carddisp.pl?gene=PARP1
XRCC1	X-Ray Repair Cross Complementing 1	Protein Coding	44	GC19M043543	19.66152763	https://www.genecards.org/cgi-bin/carddisp.pl?gene=XRCC1
BARD1	BRCA1 Associated RING Domain 1	Protein Coding	47	GC02M214725	19.65509987	https://www.genecards.org/cgi-bin/carddisp.pl?gene=BARD1
IRF1	Interferon Regulatory Factor 1	Protein Coding	47	GC05M132440	19.64481926	https://www.genecards.org/cgi-bin/carddisp.pl?gene=IRF1
POLE	DNA Polymerase Epsilon, Catalytic Subunit	Protein Coding	50	GC12M132631	19.58791161	https://www.genecards.org/cgi-bin/carddisp.pl?gene=POLE
PLAU	Plasminogen Activator, Urokinase	Protein Coding	52	GC10P073909	19.56586838	https://www.genecards.org/cgi-bin/carddisp.pl?gene=PLAU
SFPQ	Splicing Factor Proline And Glutamine Rich	Protein Coding	44	GC01M035176	19.56533813	https://www.genecards.org/cgi-bin/carddisp.pl?gene=SFPQ
TERC	Telomerase RNA Component	RNA Gene	29	GC03M169765	19.52056503	https://www.genecards.org/cgi-bin/carddisp.pl?gene=TERC
CAV1	Caveolin 1	Protein Coding	48	GC07P116524	19.49868011	https://www.genecards.org/cgi-bin/carddisp.pl?gene=CAV1
TGFBR1	Transforming Growth Factor Beta Receptor 1	Protein Coding	54	GC09P099104	19.48309898	https://www.genecards.org/cgi-bin/carddisp.pl?gene=TGFBR1
RSPO1	R-Spondin 1	Protein Coding	44	GC01M037612	19.33369637	https://www.genecards.org/cgi-bin/carddisp.pl?gene=RSPO1
MMP7	Matrix Metallopeptidase 7	Protein Coding	49	GC11M102425	19.28539467	https://www.genecards.org/cgi-bin/carddisp.pl?gene=MMP7
MIR584	MicroRNA 584	RNA Gene	18	GC05M149062	19.27554703	https://www.genecards.org/cgi-bin/carddisp.pl?gene=MIR584
RHOA	Ras Homolog Family Member A	Protein Coding	48	GC03M049359	19.27232361	https://www.genecards.org/cgi-bin/carddisp.pl?gene=RHOA
CTNNA1	Catenin Alpha 1	Protein Coding	48	GC05P138613	19.25541306	https://www.genecards.org/cgi-bin/carddisp.pl?gene=CTNNA1
SLC2A1	Solute Carrier Family 2 Member 1	Protein Coding	53	GC01M042925	19.19727135	https://www.genecards.org/cgi-bin/carddisp.pl?gene=SLC2A1
MIR150	MicroRNA 150	RNA Gene	22	GC19M049500	19.18086624	https://www.genecards.org/cgi-bin/carddisp.pl?gene=MIR150
MIR26A1	MicroRNA 26a-1	RNA Gene	20	GC03P037969	19.17580605	https://www.genecards.org/cgi-bin/carddisp.pl?gene=MIR26A1
TYMP	Thymidine Phosphorylase	Protein Coding	47	GC22M050525	19.12383652	https://www.genecards.org/cgi-bin/carddisp.pl?gene=TYMP
CDK2	Cyclin Dependent Kinase 2	Protein Coding	52	GC12P055966	19.0262928	https://www.genecards.org/cgi-bin/carddisp.pl?gene=CDK2
MIR486-1	MicroRNA 486-1	RNA Gene	16	GC08M041660	19.00206375	https://www.genecards.org/cgi-bin/carddisp.pl?gene=MIR486-1
SMAD2	SMAD Family Member 2	Protein Coding	48	GC18M047809	18.96847534	https://www.genecards.org/cgi-bin/carddisp.pl?gene=SMAD2
MSH3	MutS Homolog 3	Protein Coding	44	GC05P080654	18.95078468	https://www.genecards.org/cgi-bin/carddisp.pl?gene=MSH3
ERCC2	ERCC Excision Repair 2, TFIIH Core Complex Helicase Subunit	Protein Coding	48	GC19M045349	18.9458847	https://www.genecards.org/cgi-bin/carddisp.pl?gene=ERCC2
KRT14	Keratin 14	Protein Coding	48	GC17M041582	18.90223503	https://www.genecards.org/cgi-bin/carddisp.pl?gene=KRT14
CA9	Carbonic Anhydrase 9	Protein Coding	45	GC09P035673	18.89861298	https://www.genecards.org/cgi-bin/carddisp.pl?gene=CA9
CTTN	Cortactin	Protein Coding	44	GC11P070398	18.87989998	https://www.genecards.org/cgi-bin/carddisp.pl?gene=CTTN
ROS1	ROS Proto-Oncogene 1, Receptor Tyrosine Kinase	Protein Coding	45	GC06M117287	18.84712029	https://www.genecards.org/cgi-bin/carddisp.pl?gene=ROS1
MIRLET7A1	MicroRNA Let-7a-1	RNA Gene	21	GC09P094175	18.82880402	https://www.genecards.org/cgi-bin/carddisp.pl?gene=MIRLET7A1
CCNA2	Cyclin A2	Protein Coding	46	GC04M121816	18.82405472	https://www.genecards.org/cgi-bin/carddisp.pl?gene=CCNA2
BSG	Basigin (Ok Blood Group)	Protein Coding	44	GC19P000571	18.79872894	https://www.genecards.org/cgi-bin/carddisp.pl?gene=BSG
TIMP2	TIMP Metallopeptidase Inhibitor 2	Protein Coding	44	GC17M078852	18.77473068	https://www.genecards.org/cgi-bin/carddisp.pl?gene=TIMP2
MIR16-1	MicroRNA 16-1	RNA Gene	22	GC13M050048	18.73842049	https://www.genecards.org/cgi-bin/carddisp.pl?gene=MIR16-1
MAGEA3	MAGE Family Member A3	Protein Coding	37	GC0XP152698	18.73252869	https://www.genecards.org/cgi-bin/carddisp.pl?gene=MAGEA3
MIR215	MicroRNA 215	RNA Gene	18	GC01M220117	18.67729759	https://www.genecards.org/cgi-bin/carddisp.pl?gene=MIR215
SUFU	SUFU Negative Regulator Of Hedgehog Signaling	Protein Coding	44	GC10P102503	18.66923904	https://www.genecards.org/cgi-bin/carddisp.pl?gene=SUFU
MMP14	Matrix Metallopeptidase 14	Protein Coding	52	GC14P025936	18.65579224	https://www.genecards.org/cgi-bin/carddisp.pl?gene=MMP14
MYB	MYB Proto-Oncogene, Transcription Factor	Protein Coding	51	GC06P135180	18.5268898	https://www.genecards.org/cgi-bin/carddisp.pl?gene=MYB
MGMT	O-6-Methylguanine-DNA Methyltransferase	Protein Coding	50	GC10P129467	18.52220726	https://www.genecards.org/cgi-bin/carddisp.pl?gene=MGMT
MAPK14	Mitogen-Activated Protein Kinase 14	Protein Coding	52	GC06P052142	18.49102211	https://www.genecards.org/cgi-bin/carddisp.pl?gene=MAPK14
ERCC6	ERCC Excision Repair 6, Chromatin Remodeling Factor	Protein Coding	46	GC10M049454	18.46134186	https://www.genecards.org/cgi-bin/carddisp.pl?gene=ERCC6
NDUFA13	NADH:Ubiquinone Oxidoreductase Subunit A13	Protein Coding	45	GC19P019515	18.46112061	https://www.genecards.org/cgi-bin/carddisp.pl?gene=NDUFA13
PCNA	Proliferating Cell Nuclear Antigen	Protein Coding	52	GC20M005114	18.38540649	https://www.genecards.org/cgi-bin/carddisp.pl?gene=PCNA
PRKN	Parkin RBR E3 Ubiquitin Protein Ligase	Protein Coding	40	GC06M161348	18.36216736	https://www.genecards.org/cgi-bin/carddisp.pl?gene=PRKN
DNMT1	DNA Methyltransferase 1	Protein Coding	51	GC19M010133	18.35119247	https://www.genecards.org/cgi-bin/carddisp.pl?gene=DNMT1
MIR331	MicroRNA 331	RNA Gene	18	GC12P095308	18.34259415	https://www.genecards.org/cgi-bin/carddisp.pl?gene=MIR331
HEIH	Hepatocellular Carcinoma Up-Regulated EZH2-Associated Long Non-Coding RNA	RNA Gene	15	GC05M180900	18.33227921	https://www.genecards.org/cgi-bin/carddisp.pl?gene=HEIH
MAGEA1	MAGE Family Member A1	Protein Coding	38	GC0XP153179	18.32592964	https://www.genecards.org/cgi-bin/carddisp.pl?gene=MAGEA1
CXCL12	C-X-C Motif Chemokine Ligand 12	Protein Coding	46	GC10M044294	18.27357864	https://www.genecards.org/cgi-bin/carddisp.pl?gene=CXCL12
HEPN1	Hepatocellular Carcinoma, Down-Regulated 1	RNA Gene	25	GC11P124919	18.25528336	https://www.genecards.org/cgi-bin/carddisp.pl?gene=HEPN1
IL2	Interleukin 2	Protein Coding	45	GC04M122451	18.17260742	https://www.genecards.org/cgi-bin/carddisp.pl?gene=IL2
MIR372	MicroRNA 372	RNA Gene	16	GC19P055956	18.15223312	https://www.genecards.org/cgi-bin/carddisp.pl?gene=MIR372
GREM1	Gremlin 1, DAN Family BMP Antagonist	Protein Coding	44	GC15P033015	18.12766457	https://www.genecards.org/cgi-bin/carddisp.pl?gene=GREM1
CCNH	Cyclin H	Protein Coding	47	GC05M087311	18.12366295	https://www.genecards.org/cgi-bin/carddisp.pl?gene=CCNH
MIR15B	MicroRNA 15b	RNA Gene	19	GC03P160404	18.1184082	https://www.genecards.org/cgi-bin/carddisp.pl?gene=MIR15B
NQO1	NAD(P)H Quinone Dehydrogenase 1	Protein Coding	50	GC16M069706	18.07907295	https://www.genecards.org/cgi-bin/carddisp.pl?gene=NQO1
PLAUR	Plasminogen Activator, Urokinase Receptor	Protein Coding	45	GC19M043646	18.07377052	https://www.genecards.org/cgi-bin/carddisp.pl?gene=PLAUR
ING3	Inhibitor Of Growth Family Member 3	Protein Coding	40	GC07P120950	18.06821442	https://www.genecards.org/cgi-bin/carddisp.pl?gene=ING3
CCNB1	Cyclin B1	Protein Coding	47	GC05P069167	18.05404282	https://www.genecards.org/cgi-bin/carddisp.pl?gene=CCNB1
SERPINB3	Serpin Family B Member 3	Protein Coding	43	GC18M063655	18.01755142	https://www.genecards.org/cgi-bin/carddisp.pl?gene=SERPINB3
CYCS	Cytochrome C, Somatic	Protein Coding	49	GC07M025118	18.01229286	https://www.genecards.org/cgi-bin/carddisp.pl?gene=CYCS
CALCA	Calcitonin Related Polypeptide Alpha	Protein Coding	43	GC11M014945	17.84867668	https://www.genecards.org/cgi-bin/carddisp.pl?gene=CALCA
CDH2	Cadherin 2	Protein Coding	53	GC18M027950	17.79270935	https://www.genecards.org/cgi-bin/carddisp.pl?gene=CDH2
SNAI1	Snail Family Transcriptional Repressor 1	Protein Coding	45	GC20P049982	17.78383636	https://www.genecards.org/cgi-bin/carddisp.pl?gene=SNAI1
LZTS1	Leucine Zipper Tumor Suppressor 1	Protein Coding	39	GC08M020246	17.69696426	https://www.genecards.org/cgi-bin/carddisp.pl?gene=LZTS1
MEG3	Maternally Expressed 3	RNA Gene	30	GC14P105802	17.67795563	https://www.genecards.org/cgi-bin/carddisp.pl?gene=MEG3
BRD4	Bromodomain Containing 4	Protein Coding	46	GC19M015236	17.66343689	https://www.genecards.org/cgi-bin/carddisp.pl?gene=BRD4
SOD2	Superoxide Dismutase 2	Protein Coding	51	GC06M159669	17.64245987	https://www.genecards.org/cgi-bin/carddisp.pl?gene=SOD2
RAD51C	RAD51 Paralog C	Protein Coding	44	GC17P058692	17.56123734	https://www.genecards.org/cgi-bin/carddisp.pl?gene=RAD51C
CASP10	Caspase 10	Protein Coding	48	GC02P201182	17.47454071	https://www.genecards.org/cgi-bin/carddisp.pl?gene=CASP10
MIR199A1	MicroRNA 199a-1	RNA Gene	19	GC19M010817	17.44817924	https://www.genecards.org/cgi-bin/carddisp.pl?gene=MIR199A1
IFNA2	Interferon Alpha 2	Protein Coding	41	GC09M021384	17.38319969	https://www.genecards.org/cgi-bin/carddisp.pl?gene=IFNA2
UCA1	Urothelial Cancer Associated 1	RNA Gene	22	GC19P015828	17.38298798	https://www.genecards.org/cgi-bin/carddisp.pl?gene=UCA1
ABCC1	ATP Binding Cassette Subfamily C Member 1	Protein Coding	50	GC16P015949	17.365345	https://www.genecards.org/cgi-bin/carddisp.pl?gene=ABCC1
HTATIP2	HIV-1 Tat Interactive Protein 2	Protein Coding	41	GC11P020363	17.35023499	https://www.genecards.org/cgi-bin/carddisp.pl?gene=HTATIP2
MCL1	MCL1 Apoptosis Regulator, BCL2 Family Member	Protein Coding	48	GC01M150561	17.3476162	https://www.genecards.org/cgi-bin/carddisp.pl?gene=MCL1
WRAP53	WD Repeat Containing Antisense To TP53	Protein Coding	41	GC17P008843	17.32053566	https://www.genecards.org/cgi-bin/carddisp.pl?gene=WRAP53
MAGEC2	MAGE Family Member C2	Protein Coding	36	GC0XM142202	17.31090927	https://www.genecards.org/cgi-bin/carddisp.pl?gene=MAGEC2
MIR30D	MicroRNA 30d	RNA Gene	17	GC08M134804	17.29521751	https://www.genecards.org/cgi-bin/carddisp.pl?gene=MIR30D
MIR146B	MicroRNA 146b	RNA Gene	19	GC10P102436	17.25768471	https://www.genecards.org/cgi-bin/carddisp.pl?gene=MIR146B
E2F1	E2F Transcription Factor 1	Protein Coding	44	GC20M033675	17.18911743	https://www.genecards.org/cgi-bin/carddisp.pl?gene=E2F1
SDHD	Succinate Dehydrogenase Complex Subunit D	Protein Coding	45	GC11P112087	17.14993477	https://www.genecards.org/cgi-bin/carddisp.pl?gene=SDHD
SMAD3	SMAD Family Member 3	Protein Coding	50	GC15P067063	17.14759827	https://www.genecards.org/cgi-bin/carddisp.pl?gene=SMAD3
PVT1	Pvt1 Oncogene	RNA Gene	24	GC08P127816	17.11173248	https://www.genecards.org/cgi-bin/carddisp.pl?gene=PVT1
PPP2R1B	Protein Phosphatase 2 Scaffold Subunit Abeta	Protein Coding	47	GC11M111695	17.10471153	https://www.genecards.org/cgi-bin/carddisp.pl?gene=PPP2R1B
NTRK3	Neurotrophic Receptor Tyrosine Kinase 3	Protein Coding	52	GC15M087859	17.08024025	https://www.genecards.org/cgi-bin/carddisp.pl?gene=NTRK3
CFLAR	CASP8 And FADD Like Apoptosis Regulator	Protein Coding	47	GC02P201117	17.07470512	https://www.genecards.org/cgi-bin/carddisp.pl?gene=CFLAR
MIR139	MicroRNA 139	RNA Gene	19	GC11M072615	17.04322052	https://www.genecards.org/cgi-bin/carddisp.pl?gene=MIR139
XIAP	X-Linked Inhibitor Of Apoptosis	Protein Coding	50	GC0XP123859	16.97352982	https://www.genecards.org/cgi-bin/carddisp.pl?gene=XIAP
DNMT3B	DNA Methyltransferase 3 Beta	Protein Coding	51	GC20P032762	16.9230957	https://www.genecards.org/cgi-bin/carddisp.pl?gene=DNMT3B
FOXM1	Forkhead Box M1	Protein Coding	45	GC12M002857	16.89881897	https://www.genecards.org/cgi-bin/carddisp.pl?gene=FOXM1
STAT1	Signal Transducer And Activator Of Transcription 1	Protein Coding	54	GC02M190908	16.89068031	https://www.genecards.org/cgi-bin/carddisp.pl?gene=STAT1
RNF6	Ring Finger Protein 6	Protein Coding	40	GC13M026132	16.88497353	https://www.genecards.org/cgi-bin/carddisp.pl?gene=RNF6
ITGB1	Integrin Subunit Beta 1	Protein Coding	51	GC10M032890	16.88007164	https://www.genecards.org/cgi-bin/carddisp.pl?gene=ITGB1
DLEC1	DLEC1 Cilia And Flagella Associated Protein	Protein Coding	38	GC03P038038	16.8795414	https://www.genecards.org/cgi-bin/carddisp.pl?gene=DLEC1
SP1	Sp1 Transcription Factor	Protein Coding	45	GC12P053380	16.87707138	https://www.genecards.org/cgi-bin/carddisp.pl?gene=SP1
TIMP1	TIMP Metallopeptidase Inhibitor 1	Protein Coding	45	GC0XP047583	16.84743881	https://www.genecards.org/cgi-bin/carddisp.pl?gene=TIMP1
BMPR1A	Bone Morphogenetic Protein Receptor Type 1A	Protein Coding	51	GC10P086756	16.83166885	https://www.genecards.org/cgi-bin/carddisp.pl?gene=BMPR1A
ENO2	Enolase 2	Protein Coding	48	GC12P006913	16.82084656	https://www.genecards.org/cgi-bin/carddisp.pl?gene=ENO2
CTAG1B	Cancer/Testis Antigen 1B	Protein Coding	32	GC0XM154617	16.80026054	https://www.genecards.org/cgi-bin/carddisp.pl?gene=CTAG1B
FGL1	Fibrinogen Like 1	Protein Coding	41	GC08M017864	16.79894638	https://www.genecards.org/cgi-bin/carddisp.pl?gene=FGL1
CIB1	Calcium And Integrin Binding 1	Protein Coding	42	GC15M090229	16.79828072	https://www.genecards.org/cgi-bin/carddisp.pl?gene=CIB1
MIR335	MicroRNA 335	RNA Gene	18	GC07P130496	16.78842735	https://www.genecards.org/cgi-bin/carddisp.pl?gene=MIR335
SNAI2	Snail Family Transcriptional Repressor 2	Protein Coding	45	GC08M048917	16.76234436	https://www.genecards.org/cgi-bin/carddisp.pl?gene=SNAI2
RXRA	Retinoid X Receptor Alpha	Protein Coding	51	GC09P134317	16.72418594	https://www.genecards.org/cgi-bin/carddisp.pl?gene=RXRA
ZEB1	Zinc Finger E-Box Binding Homeobox 1	Protein Coding	49	GC10P031318	16.67589569	https://www.genecards.org/cgi-bin/carddisp.pl?gene=ZEB1
DICER1	Dicer 1, Ribonuclease III	Protein Coding	48	GC14M095086	16.63451385	https://www.genecards.org/cgi-bin/carddisp.pl?gene=DICER1
HPSE	Heparanase	Protein Coding	45	GC04M083292	16.62031174	https://www.genecards.org/cgi-bin/carddisp.pl?gene=HPSE
VEGFC	Vascular Endothelial Growth Factor C	Protein Coding	48	GC04M176683	16.58717918	https://www.genecards.org/cgi-bin/carddisp.pl?gene=VEGFC
SKP2	S-Phase Kinase Associated Protein 2	Protein Coding	45	GC05P036151	16.58043671	https://www.genecards.org/cgi-bin/carddisp.pl?gene=SKP2
CDK6	Cyclin Dependent Kinase 6	Protein Coding	54	GC07M092604	16.57261276	https://www.genecards.org/cgi-bin/carddisp.pl?gene=CDK6
CYP2E1	Cytochrome P450 Family 2 Subfamily E Member 1	Protein Coding	46	GC10P133520	16.56194115	https://www.genecards.org/cgi-bin/carddisp.pl?gene=CYP2E1
PROM1	Prominin 1	Protein Coding	45	GC04M015965	16.52647018	https://www.genecards.org/cgi-bin/carddisp.pl?gene=PROM1
HSPB1	Heat Shock Protein Family B (Small) Member 1	Protein Coding	52	GC07P076302	16.51711464	https://www.genecards.org/cgi-bin/carddisp.pl?gene=HSPB1
JAG1	Jagged Canonical Notch Ligand 1	Protein Coding	51	GC20M010637	16.48757172	https://www.genecards.org/cgi-bin/carddisp.pl?gene=JAG1
CDKN2B-AS1	CDKN2B Antisense RNA 1	RNA Gene	22	GC09P021994	16.46278	https://www.genecards.org/cgi-bin/carddisp.pl?gene=CDKN2B-AS1
GSK3B	Glycogen Synthase Kinase 3 Beta	Protein Coding	51	GC03M119821	16.45354652	https://www.genecards.org/cgi-bin/carddisp.pl?gene=GSK3B
ABCG2	ATP Binding Cassette Subfamily G Member 2 (Junior Blood Group)	Protein Coding	51	GC04M088090	16.38804245	https://www.genecards.org/cgi-bin/carddisp.pl?gene=ABCG2
ERBB3	Erb-B2 Receptor Tyrosine Kinase 3	Protein Coding	54	GC12P056297	16.32236862	https://www.genecards.org/cgi-bin/carddisp.pl?gene=ERBB3
CXCR4	C-X-C Motif Chemokine Receptor 4	Protein Coding	52	GC02M136114	16.29716492	https://www.genecards.org/cgi-bin/carddisp.pl?gene=CXCR4
F2	Coagulation Factor II, Thrombin	Protein Coding	49	GC11P046720	16.26759338	https://www.genecards.org/cgi-bin/carddisp.pl?gene=F2
DDB2	Damage Specific DNA Binding Protein 2	Protein Coding	47	GC11P047237	16.25588608	https://www.genecards.org/cgi-bin/carddisp.pl?gene=DDB2
FLT4	Fms Related Receptor Tyrosine Kinase 4	Protein Coding	52	GC05M180607	16.24581909	https://www.genecards.org/cgi-bin/carddisp.pl?gene=FLT4
SPARC	Secreted Protein Acidic And Cysteine Rich	Protein Coding	51	GC05M151661	16.22507858	https://www.genecards.org/cgi-bin/carddisp.pl?gene=SPARC
NOS2	Nitric Oxide Synthase 2	Protein Coding	50	GC17M027756	16.22041512	https://www.genecards.org/cgi-bin/carddisp.pl?gene=NOS2
MSR1	Macrophage Scavenger Receptor 1	Protein Coding	47	GC08M016107	16.18018532	https://www.genecards.org/cgi-bin/carddisp.pl?gene=MSR1
HSPA5	Heat Shock Protein Family A (Hsp70) Member 5	Protein Coding	48	GC09M125234	16.13698959	https://www.genecards.org/cgi-bin/carddisp.pl?gene=HSPA5
RUNX3	RUNX Family Transcription Factor 3	Protein Coding	44	GC01M024899	16.1368618	https://www.genecards.org/cgi-bin/carddisp.pl?gene=RUNX3
BUB1B	BUB1 Mitotic Checkpoint Serine/Threonine Kinase B	Protein Coding	50	GC15P040161	16.1348877	https://www.genecards.org/cgi-bin/carddisp.pl?gene=BUB1B
FLT1	Fms Related Receptor Tyrosine Kinase 1	Protein Coding	51	GC13M028300	16.12831688	https://www.genecards.org/cgi-bin/carddisp.pl?gene=FLT1
SF3B1	Splicing Factor 3b Subunit 1	Protein Coding	45	GC02M197389	16.12264442	https://www.genecards.org/cgi-bin/carddisp.pl?gene=SF3B1
TCF4	Transcription Factor 4	Protein Coding	47	GC18M055222	16.10693741	https://www.genecards.org/cgi-bin/carddisp.pl?gene=TCF4
TUG1	Taurine Up-Regulated 1	RNA Gene	23	GC22P030969	15.99761581	https://www.genecards.org/cgi-bin/carddisp.pl?gene=TUG1
ANXA5	Annexin A5	Protein Coding	47	GC04M121667	15.93745232	https://www.genecards.org/cgi-bin/carddisp.pl?gene=ANXA5
CCAT1	Colon Cancer Associated Transcript 1	RNA Gene	14	GC08M127207	15.93685722	https://www.genecards.org/cgi-bin/carddisp.pl?gene=CCAT1
C11orf65	Chromosome 11 Open Reading Frame 65	Protein Coding	31	GC11M108308	15.93295765	https://www.genecards.org/cgi-bin/carddisp.pl?gene=C11orf65
IL1B	Interleukin 1 Beta	Protein Coding	49	GC02M112829	15.91858006	https://www.genecards.org/cgi-bin/carddisp.pl?gene=IL1B
INS	Insulin	Protein Coding	48	GC11M002159	15.82849693	https://www.genecards.org/cgi-bin/carddisp.pl?gene=INS
EPO	Erythropoietin	Protein Coding	41	GC07P100720	15.78245354	https://www.genecards.org/cgi-bin/carddisp.pl?gene=EPO
PRKCA	Protein Kinase C Alpha	Protein Coding	52	GC17P066302	15.73100281	https://www.genecards.org/cgi-bin/carddisp.pl?gene=PRKCA
PDCD1	Programmed Cell Death 1	Protein Coding	48	GC02M241849	15.71561432	https://www.genecards.org/cgi-bin/carddisp.pl?gene=PDCD1
CYLD	CYLD Lysine 63 Deubiquitinase	Protein Coding	50	GC16P050742	15.71339703	https://www.genecards.org/cgi-bin/carddisp.pl?gene=CYLD
XRCC2	X-Ray Repair Cross Complementing 2	Protein Coding	43	GC07M152644	15.70952511	https://www.genecards.org/cgi-bin/carddisp.pl?gene=XRCC2
G6PC1	Glucose-6-Phosphatase Catalytic Subunit 1	Protein Coding	36	GC17P044455	15.70613098	https://www.genecards.org/cgi-bin/carddisp.pl?gene=G6PC1
MIR30A	MicroRNA 30a	RNA Gene	20	GC06M071403	15.70439529	https://www.genecards.org/cgi-bin/carddisp.pl?gene=MIR30A
PIK3CG	Phosphatidylinositol-4,5-Bisphosphate 3-Kinase Catalytic Subunit Gamma	Protein Coding	49	GC07P106865	15.69082737	https://www.genecards.org/cgi-bin/carddisp.pl?gene=PIK3CG
TJP2	Tight Junction Protein 2	Protein Coding	47	GC09P069121	15.69012737	https://www.genecards.org/cgi-bin/carddisp.pl?gene=TJP2
JAK2	Janus Kinase 2	Protein Coding	54	GC09P004985	15.67639637	https://www.genecards.org/cgi-bin/carddisp.pl?gene=JAK2
CCNE1	Cyclin E1	Protein Coding	49	GC19P029811	15.67591095	https://www.genecards.org/cgi-bin/carddisp.pl?gene=CCNE1
GAS5	Growth Arrest Specific 5	RNA Gene	23	GC01M173947	15.67282295	https://www.genecards.org/cgi-bin/carddisp.pl?gene=GAS5
TG	Thyroglobulin	Protein Coding	43	GC08P132866	15.66203022	https://www.genecards.org/cgi-bin/carddisp.pl?gene=TG
ANXA2	Annexin A2	Protein Coding	49	GC15M060347	15.65769005	https://www.genecards.org/cgi-bin/carddisp.pl?gene=ANXA2
CDKN1C	Cyclin Dependent Kinase Inhibitor 1C	Protein Coding	47	GC11M002892	15.65117264	https://www.genecards.org/cgi-bin/carddisp.pl?gene=CDKN1C
POLD1	DNA Polymerase Delta 1, Catalytic Subunit	Protein Coding	47	GC19P050385	15.63921642	https://www.genecards.org/cgi-bin/carddisp.pl?gene=POLD1
GSTT1	Glutathione S-Transferase Theta 1	Protein Coding	33	GC22Mi00270	15.61548805	https://www.genecards.org/cgi-bin/carddisp.pl?gene=GSTT1
CYP2A6	Cytochrome P450 Family 2 Subfamily A Member 6	Protein Coding	48	GC19M040843	15.58474445	https://www.genecards.org/cgi-bin/carddisp.pl?gene=CYP2A6
NF1	Neurofibromin 1	Protein Coding	50	GC17P031094	15.54731178	https://www.genecards.org/cgi-bin/carddisp.pl?gene=NF1
WNT5A	Wnt Family Member 5A	Protein Coding	50	GC03M055465	15.53934479	https://www.genecards.org/cgi-bin/carddisp.pl?gene=WNT5A
BUB1	BUB1 Mitotic Checkpoint Serine/Threonine Kinase	Protein Coding	50	GC02M110637	15.53926945	https://www.genecards.org/cgi-bin/carddisp.pl?gene=BUB1
ZC4H2	Zinc Finger C4H2-Type Containing	Protein Coding	37	GC0XM064915	15.51171875	https://www.genecards.org/cgi-bin/carddisp.pl?gene=ZC4H2
BAP1	BRCA1 Associated Protein 1	Protein Coding	47	GC03M052401	15.49843025	https://www.genecards.org/cgi-bin/carddisp.pl?gene=BAP1
CDK1	Cyclin Dependent Kinase 1	Protein Coding	47	GC10P060772	15.49295807	https://www.genecards.org/cgi-bin/carddisp.pl?gene=CDK1
JAK1	Janus Kinase 1	Protein Coding	54	GC01M064833	15.44393539	https://www.genecards.org/cgi-bin/carddisp.pl?gene=JAK1
TPX2	TPX2 Microtubule Nucleation Factor	Protein Coding	42	GC20P031739	15.4374733	https://www.genecards.org/cgi-bin/carddisp.pl?gene=TPX2
FOS	Fos Proto-Oncogene, AP-1 Transcription Factor Subunit	Protein Coding	51	GC14P075278	15.43002796	https://www.genecards.org/cgi-bin/carddisp.pl?gene=FOS
PKM	Pyruvate Kinase M1/2	Protein Coding	46	GC15M072199	15.40487671	https://www.genecards.org/cgi-bin/carddisp.pl?gene=PKM
EPHB2	EPH Receptor B2	Protein Coding	52	GC01P022710	15.4045639	https://www.genecards.org/cgi-bin/carddisp.pl?gene=EPHB2
BAK1	BCL2 Antagonist/Killer 1	Protein Coding	45	GC06M033572	15.390769	https://www.genecards.org/cgi-bin/carddisp.pl?gene=BAK1
TCF7L2	Transcription Factor 7 Like 2	Protein Coding	46	GC10P112950	15.38435364	https://www.genecards.org/cgi-bin/carddisp.pl?gene=TCF7L2
BMP6	Bone Morphogenetic Protein 6	Protein Coding	44	GC06P007726	15.37044811	https://www.genecards.org/cgi-bin/carddisp.pl?gene=BMP6
SOX9	SRY-Box Transcription Factor 9	Protein Coding	48	GC17P072121	15.34142685	https://www.genecards.org/cgi-bin/carddisp.pl?gene=SOX9
IFNL3	Interferon Lambda 3	Protein Coding	35	GC19M039243	15.29769325	https://www.genecards.org/cgi-bin/carddisp.pl?gene=IFNL3
ABCC2	ATP Binding Cassette Subfamily C Member 2	Protein Coding	48	GC10P099782	15.2615633	https://www.genecards.org/cgi-bin/carddisp.pl?gene=ABCC2
PPM1D	Protein Phosphatase, Mg2+/Mn2+ Dependent 1D	Protein Coding	48	GC17P060600	15.25100327	https://www.genecards.org/cgi-bin/carddisp.pl?gene=PPM1D
PHB	Prohibitin	Protein Coding	48	GC17M049404	15.24596024	https://www.genecards.org/cgi-bin/carddisp.pl?gene=PHB
HSPA4	Heat Shock Protein Family A (Hsp70) Member 4	Protein Coding	43	GC05P133051	15.21525288	https://www.genecards.org/cgi-bin/carddisp.pl?gene=HSPA4
NEAT1	Nuclear Paraspeckle Assembly Transcript 1	RNA Gene	23	GC11P066058	15.21496868	https://www.genecards.org/cgi-bin/carddisp.pl?gene=NEAT1
KCNQ1OT1	KCNQ1 Opposite Strand/Antisense Transcript 1	RNA Gene	26	GC11M002661	15.20553398	https://www.genecards.org/cgi-bin/carddisp.pl?gene=KCNQ1OT1
ICAM1	Intercellular Adhesion Molecule 1	Protein Coding	51	GC19P010270	15.20481968	https://www.genecards.org/cgi-bin/carddisp.pl?gene=ICAM1
AKT2	AKT Serine/Threonine Kinase 2	Protein Coding	54	GC19M040230	15.19305229	https://www.genecards.org/cgi-bin/carddisp.pl?gene=AKT2
TNFRSF10A	TNF Receptor Superfamily Member 10a	Protein Coding	45	GC08M023190	15.17979717	https://www.genecards.org/cgi-bin/carddisp.pl?gene=TNFRSF10A
SRGAP1	SLIT-ROBO Rho GTPase Activating Protein 1	Protein Coding	43	GC12P063844	15.14820957	https://www.genecards.org/cgi-bin/carddisp.pl?gene=SRGAP1
GPT	Glutamic--Pyruvic Transaminase	Protein Coding	43	GC08P144502	15.14758492	https://www.genecards.org/cgi-bin/carddisp.pl?gene=GPT
CCR6	C-C Motif Chemokine Receptor 6	Protein Coding	45	GC06P167111	15.12179279	https://www.genecards.org/cgi-bin/carddisp.pl?gene=CCR6
RAD51D	RAD51 Paralog D	Protein Coding	41	GC17M035092	15.10686874	https://www.genecards.org/cgi-bin/carddisp.pl?gene=RAD51D
CTLA4	Cytotoxic T-Lymphocyte Associated Protein 4	Protein Coding	46	GC02P203867	15.10591698	https://www.genecards.org/cgi-bin/carddisp.pl?gene=CTLA4
ERCC1	ERCC Excision Repair 1, Endonuclease Non-Catalytic Subunit	Protein Coding	47	GC19M045762	15.0909729	https://www.genecards.org/cgi-bin/carddisp.pl?gene=ERCC1
SFRP1	Secreted Frizzled Related Protein 1	Protein Coding	43	GC08M041262	15.08429813	https://www.genecards.org/cgi-bin/carddisp.pl?gene=SFRP1
PDGFRA	Platelet Derived Growth Factor Receptor Alpha	Protein Coding	55	GC04P054229	15.06764507	https://www.genecards.org/cgi-bin/carddisp.pl?gene=PDGFRA
CHP2	Calcineurin Like EF-Hand Protein 2	Protein Coding	33	GC16P023935	15.06749821	https://www.genecards.org/cgi-bin/carddisp.pl?gene=CHP2
MIR152	MicroRNA 152	RNA Gene	20	GC17M048037	15.01999664	https://www.genecards.org/cgi-bin/carddisp.pl?gene=MIR152
CDX2	Caudal Type Homeobox 2	Protein Coding	44	GC13M027962	14.98098755	https://www.genecards.org/cgi-bin/carddisp.pl?gene=CDX2
MIR9-1	MicroRNA 9-1	RNA Gene	20	GC01M156420	14.95640564	https://www.genecards.org/cgi-bin/carddisp.pl?gene=MIR9-1
FOXP3	Forkhead Box P3	Protein Coding	47	GC0XM049250	14.92140961	https://www.genecards.org/cgi-bin/carddisp.pl?gene=FOXP3
MIR193B	MicroRNA 193b	RNA Gene	20	GC16P014307	14.91935349	https://www.genecards.org/cgi-bin/carddisp.pl?gene=MIR193B
BECN1	Beclin 1	Protein Coding	47	GC17M042810	14.91360664	https://www.genecards.org/cgi-bin/carddisp.pl?gene=BECN1
IGF1	Insulin Like Growth Factor 1	Protein Coding	50	GC12M102395	14.8980217	https://www.genecards.org/cgi-bin/carddisp.pl?gene=IGF1
LOC110806263	TERT 5' Regulatory Region	Biological Region	2	GC05P001294	14.89567566	https://www.genecards.org/cgi-bin/carddisp.pl?gene=LOC110806263
PHF20	PHD Finger Protein 20	Protein Coding	39	GC20P035771	14.85852623	https://www.genecards.org/cgi-bin/carddisp.pl?gene=PHF20
STARD13	StAR Related Lipid Transfer Domain Containing 13	Protein Coding	40	GC13M033103	14.8131485	https://www.genecards.org/cgi-bin/carddisp.pl?gene=STARD13
ALDH2	Aldehyde Dehydrogenase 2 Family Member	Protein Coding	51	GC12P111766	14.78338146	https://www.genecards.org/cgi-bin/carddisp.pl?gene=ALDH2
MIR149	MicroRNA 149	RNA Gene	20	GC02P240456	14.75523186	https://www.genecards.org/cgi-bin/carddisp.pl?gene=MIR149
PRKAR1A	Protein Kinase CAMP-Dependent Type I Regulatory Subunit Alpha	Protein Coding	52	GC17P068483	14.69935417	https://www.genecards.org/cgi-bin/carddisp.pl?gene=PRKAR1A
CD34	CD34 Molecule	Protein Coding	44	GC01M207880	14.69453812	https://www.genecards.org/cgi-bin/carddisp.pl?gene=CD34
SDHC	Succinate Dehydrogenase Complex Subunit C	Protein Coding	45	GC01P161314	14.66581345	https://www.genecards.org/cgi-bin/carddisp.pl?gene=SDHC
GRB2	Growth Factor Receptor Bound Protein 2	Protein Coding	49	GC17M075318	14.65953636	https://www.genecards.org/cgi-bin/carddisp.pl?gene=GRB2
RPS6KB1	Ribosomal Protein S6 Kinase B1	Protein Coding	50	GC17P059893	14.63148212	https://www.genecards.org/cgi-bin/carddisp.pl?gene=RPS6KB1
IL7	Interleukin 7	Protein Coding	43	GC08M078689	14.62531471	https://www.genecards.org/cgi-bin/carddisp.pl?gene=IL7
LEF1	Lymphoid Enhancer Binding Factor 1	Protein Coding	48	GC04M108047	14.62397385	https://www.genecards.org/cgi-bin/carddisp.pl?gene=LEF1
HABP2	Hyaluronan Binding Protein 2	Protein Coding	45	GC10P113550	14.58401012	https://www.genecards.org/cgi-bin/carddisp.pl?gene=HABP2
CASP7	Caspase 7	Protein Coding	50	GC10P113679	14.56540108	https://www.genecards.org/cgi-bin/carddisp.pl?gene=CASP7
MIR142	MicroRNA 142	RNA Gene	20	GC17M058331	14.55474854	https://www.genecards.org/cgi-bin/carddisp.pl?gene=MIR142
MME	Membrane Metalloendopeptidase	Protein Coding	51	GC03P155024	14.54168224	https://www.genecards.org/cgi-bin/carddisp.pl?gene=MME
NCOA4	Nuclear Receptor Coactivator 4	Protein Coding	40	GC10M046005	14.52519035	https://www.genecards.org/cgi-bin/carddisp.pl?gene=NCOA4
ZEB2	Zinc Finger E-Box Binding Homeobox 2	Protein Coding	48	GC02M144384	14.50726795	https://www.genecards.org/cgi-bin/carddisp.pl?gene=ZEB2
HMGA2	High Mobility Group AT-Hook 2	Protein Coding	45	GC12P065824	14.50355053	https://www.genecards.org/cgi-bin/carddisp.pl?gene=HMGA2
CD82	CD82 Molecule	Protein Coding	43	GC11P044586	14.46183395	https://www.genecards.org/cgi-bin/carddisp.pl?gene=CD82
TYMS	Thymidylate Synthetase	Protein Coding	48	GC18P000657	14.42585945	https://www.genecards.org/cgi-bin/carddisp.pl?gene=TYMS
MIR206	MicroRNA 206	RNA Gene	20	GC06P052144	14.42566013	https://www.genecards.org/cgi-bin/carddisp.pl?gene=MIR206
YY1AP1	YY1 Associated Protein 1	Protein Coding	39	GC01M155659	14.42533875	https://www.genecards.org/cgi-bin/carddisp.pl?gene=YY1AP1
SPRY4-IT1	SPRY4 Intronic Transcript 1	RNA Gene	15	GC05M142318	14.42135715	https://www.genecards.org/cgi-bin/carddisp.pl?gene=SPRY4-IT1
BAD	BCL2 Associated Agonist Of Cell Death	Protein Coding	47	GC11M066781	14.33676529	https://www.genecards.org/cgi-bin/carddisp.pl?gene=BAD
MTA1	Metastasis Associated 1	Protein Coding	43	GC14P105419	14.33295918	https://www.genecards.org/cgi-bin/carddisp.pl?gene=MTA1
BIRC3	Baculoviral IAP Repeat Containing 3	Protein Coding	47	GC11P102317	14.29716873	https://www.genecards.org/cgi-bin/carddisp.pl?gene=BIRC3
CLDN7	Claudin 7	Protein Coding	42	GC17M007259	14.28489685	https://www.genecards.org/cgi-bin/carddisp.pl?gene=CLDN7
ANGPT2	Angiopoietin 2	Protein Coding	46	GC08M006499	14.27485847	https://www.genecards.org/cgi-bin/carddisp.pl?gene=ANGPT2
URGCP	Upregulator Of Cell Proliferation	Protein Coding	34	GC07M043876	14.25496483	https://www.genecards.org/cgi-bin/carddisp.pl?gene=URGCP
XIST	X Inactive Specific Transcript	RNA Gene	24	GC0XM073820	14.24025917	https://www.genecards.org/cgi-bin/carddisp.pl?gene=XIST
TLR4	Toll Like Receptor 4	Protein Coding	51	GC09P117704	14.235672	https://www.genecards.org/cgi-bin/carddisp.pl?gene=TLR4
GGT1	Gamma-Glutamyltransferase 1	Protein Coding	48	GC22P024583	14.22769833	https://www.genecards.org/cgi-bin/carddisp.pl?gene=GGT1
FASN	Fatty Acid Synthase	Protein Coding	50	GC17M082078	14.22504902	https://www.genecards.org/cgi-bin/carddisp.pl?gene=FASN
PRKCD	Protein Kinase C Delta	Protein Coding	54	GC03P053156	14.1840477	https://www.genecards.org/cgi-bin/carddisp.pl?gene=PRKCD
AKR1B10	Aldo-Keto Reductase Family 1 Member B10	Protein Coding	44	GC07P134527	14.17917252	https://www.genecards.org/cgi-bin/carddisp.pl?gene=AKR1B10
BCL10	BCL10 Immune Signaling Adaptor	Protein Coding	45	GC01M085265	14.1703701	https://www.genecards.org/cgi-bin/carddisp.pl?gene=BCL10
TLR2	Toll Like Receptor 2	Protein Coding	52	GC04P153684	14.14541245	https://www.genecards.org/cgi-bin/carddisp.pl?gene=TLR2
HDAC1	Histone Deacetylase 1	Protein Coding	50	GC01P032292	14.13607788	https://www.genecards.org/cgi-bin/carddisp.pl?gene=HDAC1
WNT1	Wnt Family Member 1	Protein Coding	46	GC12P049053	14.1189642	https://www.genecards.org/cgi-bin/carddisp.pl?gene=WNT1
PSMD10	Proteasome 26S Subunit, Non-ATPase 10	Protein Coding	41	GC0XM108084	14.11483192	https://www.genecards.org/cgi-bin/carddisp.pl?gene=PSMD10
LINC-ROR	Long Intergenic Non-Protein Coding RNA, Regulator Of Reprogramming	RNA Gene	17	GC18M057054	14.10370636	https://www.genecards.org/cgi-bin/carddisp.pl?gene=LINC-ROR
CASC2	Cancer Susceptibility 2	RNA Gene	24	GC10P118046	14.07845497	https://www.genecards.org/cgi-bin/carddisp.pl?gene=CASC2
SHC1	SHC Adaptor Protein 1	Protein Coding	46	GC01M154962	14.0744648	https://www.genecards.org/cgi-bin/carddisp.pl?gene=SHC1
IL6R	Interleukin 6 Receptor	Protein Coding	50	GC01P154405	14.07283974	https://www.genecards.org/cgi-bin/carddisp.pl?gene=IL6R
GAPDH	Glyceraldehyde-3-Phosphate Dehydrogenase	Protein Coding	48	GC12P010854	14.06862259	https://www.genecards.org/cgi-bin/carddisp.pl?gene=GAPDH
IGF2BP2	Insulin Like Growth Factor 2 MRNA Binding Protein 2	Protein Coding	44	GC03M185643	14.06351662	https://www.genecards.org/cgi-bin/carddisp.pl?gene=IGF2BP2
CCAT2	Colon Cancer Associated Transcript 2	RNA Gene	13	GC08P127400	14.03739071	https://www.genecards.org/cgi-bin/carddisp.pl?gene=CCAT2
H2AC18	H2A Clustered Histone 18	Protein Coding	26	GC01M150053	14.03666687	https://www.genecards.org/cgi-bin/carddisp.pl?gene=H2AC18
MIR101-1	MicroRNA 101-1	RNA Gene	19	GC01M065058	14.03638554	https://www.genecards.org/cgi-bin/carddisp.pl?gene=MIR101-1
LGALS3	Galectin 3	Protein Coding	45	GC14P055124	14.02592945	https://www.genecards.org/cgi-bin/carddisp.pl?gene=LGALS3
ABCC3	ATP Binding Cassette Subfamily C Member 3	Protein Coding	47	GC17P050634	13.96056175	https://www.genecards.org/cgi-bin/carddisp.pl?gene=ABCC3
MIR296	MicroRNA 296	RNA Gene	17	GC20M058817	13.95866489	https://www.genecards.org/cgi-bin/carddisp.pl?gene=MIR296
SOX2	SRY-Box Transcription Factor 2	Protein Coding	48	GC03P181711	13.93890953	https://www.genecards.org/cgi-bin/carddisp.pl?gene=SOX2
MAGEA4	MAGE Family Member A4	Protein Coding	39	GC0XP151912	13.92827797	https://www.genecards.org/cgi-bin/carddisp.pl?gene=MAGEA4
HMMR	Hyaluronan Mediated Motility Receptor	Protein Coding	43	GC05P163480	13.88222122	https://www.genecards.org/cgi-bin/carddisp.pl?gene=HMMR
CYP1A2	Cytochrome P450 Family 1 Subfamily A Member 2	Protein Coding	46	GC15P074748	13.87334633	https://www.genecards.org/cgi-bin/carddisp.pl?gene=CYP1A2
IFI27	Interferon Alpha Inducible Protein 27	Protein Coding	38	GC14P094104	13.82926941	https://www.genecards.org/cgi-bin/carddisp.pl?gene=IFI27
SF3B2	Splicing Factor 3b Subunit 2	Protein Coding	40	GC11P066050	13.82347679	https://www.genecards.org/cgi-bin/carddisp.pl?gene=SF3B2
MIR144	MicroRNA 144	RNA Gene	17	GC17M030680	13.81018257	https://www.genecards.org/cgi-bin/carddisp.pl?gene=MIR144
MTHFR	Methylenetetrahydrofolate Reductase	Protein Coding	49	GC01M011785	13.80252075	https://www.genecards.org/cgi-bin/carddisp.pl?gene=MTHFR
SDHA	Succinate Dehydrogenase Complex Flavoprotein Subunit A	Protein Coding	48	GC05P000208	13.77638531	https://www.genecards.org/cgi-bin/carddisp.pl?gene=SDHA
IRS1	Insulin Receptor Substrate 1	Protein Coding	48	GC02M226731	13.77008247	https://www.genecards.org/cgi-bin/carddisp.pl?gene=IRS1
AKT3	AKT Serine/Threonine Kinase 3	Protein Coding	54	GC01M243488	13.75172234	https://www.genecards.org/cgi-bin/carddisp.pl?gene=AKT3
FN1	Fibronectin 1	Protein Coding	50	GC02M215360	13.74602413	https://www.genecards.org/cgi-bin/carddisp.pl?gene=FN1
IL12RB1	Interleukin 12 Receptor Subunit Beta 1	Protein Coding	45	GC19M018058	13.73800659	https://www.genecards.org/cgi-bin/carddisp.pl?gene=IL12RB1
GHET1	Gastric Carcinoma Proliferation Enhancing Transcript 1	RNA Gene	11	GC07P149052	13.72187901	https://www.genecards.org/cgi-bin/carddisp.pl?gene=GHET1
VDR	Vitamin D Receptor	Protein Coding	52	GC12M047841	13.71804237	https://www.genecards.org/cgi-bin/carddisp.pl?gene=VDR
CYTOR	Cytoskeleton Regulator RNA	RNA Gene	18	GC02P087559	13.71456718	https://www.genecards.org/cgi-bin/carddisp.pl?gene=CYTOR
POU5F1	POU Class 5 Homeobox 1	Protein Coding	47	GC06M044685	13.70583916	https://www.genecards.org/cgi-bin/carddisp.pl?gene=POU5F1
MMP3	Matrix Metallopeptidase 3	Protein Coding	51	GC11M102835	13.702075	https://www.genecards.org/cgi-bin/carddisp.pl?gene=MMP3
EPHX1	Epoxide Hydrolase 1	Protein Coding	48	GC01P225810	13.69840813	https://www.genecards.org/cgi-bin/carddisp.pl?gene=EPHX1
ETV6	ETS Variant Transcription Factor 6	Protein Coding	47	GC12P011649	13.69550514	https://www.genecards.org/cgi-bin/carddisp.pl?gene=ETV6
SMARCE1	SWI/SNF Related, Matrix Associated, Actin Dependent Regulator Of Chromatin, Subfamily E, Member 1	Protein Coding	46	GC17M040624	13.69288158	https://www.genecards.org/cgi-bin/carddisp.pl?gene=SMARCE1
PTPRC	Protein Tyrosine Phosphatase Receptor Type C	Protein Coding	51	GC01P198607	13.65886021	https://www.genecards.org/cgi-bin/carddisp.pl?gene=PTPRC
MIR99A	MicroRNA 99a	RNA Gene	21	GC21P016539	13.65737724	https://www.genecards.org/cgi-bin/carddisp.pl?gene=MIR99A
CEACAM3	CEA Cell Adhesion Molecule 3	Protein Coding	41	GC19P041796	13.63752651	https://www.genecards.org/cgi-bin/carddisp.pl?gene=CEACAM3
KLK3	Kallikrein Related Peptidase 3	Protein Coding	47	GC19P050854	13.63203239	https://www.genecards.org/cgi-bin/carddisp.pl?gene=KLK3
B2M	Beta-2-Microglobulin	Protein Coding	49	GC15P044711	13.62787533	https://www.genecards.org/cgi-bin/carddisp.pl?gene=B2M
MIR338	MicroRNA 338	RNA Gene	17	GC17M081126	13.54674911	https://www.genecards.org/cgi-bin/carddisp.pl?gene=MIR338
VPS37A	VPS37A Subunit Of ESCRT-I	Protein Coding	42	GC08P017246	13.53951073	https://www.genecards.org/cgi-bin/carddisp.pl?gene=VPS37A
ENO1	Enolase 1	Protein Coding	48	GC01M008861	13.51711655	https://www.genecards.org/cgi-bin/carddisp.pl?gene=ENO1
SMAD7	SMAD Family Member 7	Protein Coding	44	GC18M048919	13.51254368	https://www.genecards.org/cgi-bin/carddisp.pl?gene=SMAD7
RNASEL	Ribonuclease L	Protein Coding	45	GC01M182542	13.51018238	https://www.genecards.org/cgi-bin/carddisp.pl?gene=RNASEL
LDHA	Lactate Dehydrogenase A	Protein Coding	52	GC11P018394	13.47186279	https://www.genecards.org/cgi-bin/carddisp.pl?gene=LDHA
RBM39	RNA Binding Motif Protein 39	Protein Coding	38	GC20M035703	13.44721508	https://www.genecards.org/cgi-bin/carddisp.pl?gene=RBM39
HOTTIP	HOXA Distal Transcript Antisense RNA	RNA Gene	22	GC07P027198	13.44195175	https://www.genecards.org/cgi-bin/carddisp.pl?gene=HOTTIP
DKK1	Dickkopf WNT Signaling Pathway Inhibitor 1	Protein Coding	45	GC10P052314	13.43992615	https://www.genecards.org/cgi-bin/carddisp.pl?gene=DKK1
MIR10A	MicroRNA 10a	RNA Gene	21	GC17M048579	13.43951702	https://www.genecards.org/cgi-bin/carddisp.pl?gene=MIR10A
SQSTM1	Sequestosome 1	Protein Coding	49	GC05P179806	13.43946648	https://www.genecards.org/cgi-bin/carddisp.pl?gene=SQSTM1
MIR9-3	MicroRNA 9-3	RNA Gene	20	GC15P089363	13.4289217	https://www.genecards.org/cgi-bin/carddisp.pl?gene=MIR9-3
HMOX1	Heme Oxygenase 1	Protein Coding	53	GC22P035380	13.41656685	https://www.genecards.org/cgi-bin/carddisp.pl?gene=HMOX1
CYP19A1	Cytochrome P450 Family 19 Subfamily A Member 1	Protein Coding	50	GC15M051208	13.4090414	https://www.genecards.org/cgi-bin/carddisp.pl?gene=CYP19A1
NCAM1	Neural Cell Adhesion Molecule 1	Protein Coding	47	GC11P112961	13.38138962	https://www.genecards.org/cgi-bin/carddisp.pl?gene=NCAM1
WT1	WT1 Transcription Factor	Protein Coding	50	GC11M032365	13.3727026	https://www.genecards.org/cgi-bin/carddisp.pl?gene=WT1
MIR424	MicroRNA 424	RNA Gene	16	GC0XM134644	13.33899784	https://www.genecards.org/cgi-bin/carddisp.pl?gene=MIR424
TGFB2	Transforming Growth Factor Beta 2	Protein Coding	50	GC01P218345	13.33148193	https://www.genecards.org/cgi-bin/carddisp.pl?gene=TGFB2
ABCB4	ATP Binding Cassette Subfamily B Member 4	Protein Coding	47	GC07M087401	13.32623577	https://www.genecards.org/cgi-bin/carddisp.pl?gene=ABCB4
GAST	Gastrin	Protein Coding	40	GC17P041712	13.29541683	https://www.genecards.org/cgi-bin/carddisp.pl?gene=GAST
PIK3CB	Phosphatidylinositol-4,5-Bisphosphate 3-Kinase Catalytic Subunit Beta	Protein Coding	50	GC03M138652	13.27695847	https://www.genecards.org/cgi-bin/carddisp.pl?gene=PIK3CB
SULF1	Sulfatase 1	Protein Coding	42	GC08P069466	13.27510834	https://www.genecards.org/cgi-bin/carddisp.pl?gene=SULF1
UCHL1	Ubiquitin C-Terminal Hydrolase L1	Protein Coding	52	GC04P041256	13.26114273	https://www.genecards.org/cgi-bin/carddisp.pl?gene=UCHL1
SMARCA2	SWI/SNF Related, Matrix Associated, Actin Dependent Regulator Of Chromatin, Subfamily A, Member 2	Protein Coding	50	GC09P001980	13.22904968	https://www.genecards.org/cgi-bin/carddisp.pl?gene=SMARCA2
E2F2	E2F Transcription Factor 2	Protein Coding	43	GC01M023536	13.21866703	https://www.genecards.org/cgi-bin/carddisp.pl?gene=E2F2
LINC00261	Long Intergenic Non-Protein Coding RNA 261	RNA Gene	18	GC20M022547	13.20733833	https://www.genecards.org/cgi-bin/carddisp.pl?gene=LINC00261
MIR24-1	MicroRNA 24-1	RNA Gene	19	GC09P095086	13.20716476	https://www.genecards.org/cgi-bin/carddisp.pl?gene=MIR24-1
PIGR	Polymeric Immunoglobulin Receptor	Protein Coding	41	GC01M206928	13.19030571	https://www.genecards.org/cgi-bin/carddisp.pl?gene=PIGR
MIR128-1	MicroRNA 128-1	RNA Gene	19	GC02P135665	13.15515327	https://www.genecards.org/cgi-bin/carddisp.pl?gene=MIR128-1
TYR	Tyrosinase	Protein Coding	48	GC11P089177	13.15469456	https://www.genecards.org/cgi-bin/carddisp.pl?gene=TYR
MIR196A1	MicroRNA 196a-1	RNA Gene	20	GC17M048632	13.13102341	https://www.genecards.org/cgi-bin/carddisp.pl?gene=MIR196A1
MIR375	MicroRNA 375	RNA Gene	19	GC02M219001	13.09259892	https://www.genecards.org/cgi-bin/carddisp.pl?gene=MIR375
E2F3	E2F Transcription Factor 3	Protein Coding	43	GC06P020402	13.08976173	https://www.genecards.org/cgi-bin/carddisp.pl?gene=E2F3
PTK2B	Protein Tyrosine Kinase 2 Beta	Protein Coding	50	GC08P027311	13.06354141	https://www.genecards.org/cgi-bin/carddisp.pl?gene=PTK2B
SOS1	SOS Ras/Rac Guanine Nucleotide Exchange Factor 1	Protein Coding	49	GC02M038981	13.01600456	https://www.genecards.org/cgi-bin/carddisp.pl?gene=SOS1
RHOC	Ras Homolog Family Member C	Protein Coding	41	GC01M112701	12.98333645	https://www.genecards.org/cgi-bin/carddisp.pl?gene=RHOC
MAP3K8	Mitogen-Activated Protein Kinase Kinase Kinase 8	Protein Coding	47	GC10P030458	12.97807026	https://www.genecards.org/cgi-bin/carddisp.pl?gene=MAP3K8
TIMP3	TIMP Metallopeptidase Inhibitor 3	Protein Coding	46	GC22P032800	12.95211887	https://www.genecards.org/cgi-bin/carddisp.pl?gene=TIMP3
RSF1	Remodeling And Spacing Factor 1	Protein Coding	36	GC11M077659	12.93476105	https://www.genecards.org/cgi-bin/carddisp.pl?gene=RSF1
MIR138-1	MicroRNA 138-1	RNA Gene	19	GC03P044115	12.90913391	https://www.genecards.org/cgi-bin/carddisp.pl?gene=MIR138-1
HK2	Hexokinase 2	Protein Coding	48	GC02P074833	12.90467834	https://www.genecards.org/cgi-bin/carddisp.pl?gene=HK2
SERPINA3	Serpin Family A Member 3	Protein Coding	44	GC14P094612	12.87611485	https://www.genecards.org/cgi-bin/carddisp.pl?gene=SERPINA3
GOLM1	Golgi Membrane Protein 1	Protein Coding	39	GC09M086026	12.84028053	https://www.genecards.org/cgi-bin/carddisp.pl?gene=GOLM1
MAT1A	Methionine Adenosyltransferase 1A	Protein Coding	48	GC10M080271	12.80260658	https://www.genecards.org/cgi-bin/carddisp.pl?gene=MAT1A
PINX1	PIN2 (TERF1) Interacting Telomerase Inhibitor 1	Protein Coding	39	GC08M010726	12.79876518	https://www.genecards.org/cgi-bin/carddisp.pl?gene=PINX1
SOCS1	Suppressor Of Cytokine Signaling 1	Protein Coding	44	GC16M011255	12.79477692	https://www.genecards.org/cgi-bin/carddisp.pl?gene=SOCS1
SOCS3	Suppressor Of Cytokine Signaling 3	Protein Coding	45	GC17M078356	12.78496361	https://www.genecards.org/cgi-bin/carddisp.pl?gene=SOCS3
ARID2	AT-Rich Interaction Domain 2	Protein Coding	42	GC12P045729	12.76686859	https://www.genecards.org/cgi-bin/carddisp.pl?gene=ARID2
PTHLH	Parathyroid Hormone Like Hormone	Protein Coding	46	GC12M027959	12.76027489	https://www.genecards.org/cgi-bin/carddisp.pl?gene=PTHLH
EPHA2	EPH Receptor A2	Protein Coding	53	GC01M016124	12.75332451	https://www.genecards.org/cgi-bin/carddisp.pl?gene=EPHA2
BMP2	Bone Morphogenetic Protein 2	Protein Coding	47	GC20P006696	12.71639061	https://www.genecards.org/cgi-bin/carddisp.pl?gene=BMP2
SST	Somatostatin	Protein Coding	43	GC03M187668	12.70768452	https://www.genecards.org/cgi-bin/carddisp.pl?gene=SST
SLC25A13	Solute Carrier Family 25 Member 13	Protein Coding	47	GC07M096120	12.70125771	https://www.genecards.org/cgi-bin/carddisp.pl?gene=SLC25A13
PTPN12	Protein Tyrosine Phosphatase Non-Receptor Type 12	Protein Coding	48	GC07P077537	12.69785404	https://www.genecards.org/cgi-bin/carddisp.pl?gene=PTPN12
FGF3	Fibroblast Growth Factor 3	Protein Coding	44	GC11M069811	12.69404221	https://www.genecards.org/cgi-bin/carddisp.pl?gene=FGF3
IGFBP3	Insulin Like Growth Factor Binding Protein 3	Protein Coding	45	GC07M045912	12.68594456	https://www.genecards.org/cgi-bin/carddisp.pl?gene=IGFBP3
CRP	C-Reactive Protein	Protein Coding	47	GC01M159718	12.671628	https://www.genecards.org/cgi-bin/carddisp.pl?gene=CRP
CDC25A	Cell Division Cycle 25A	Protein Coding	48	GC03M048173	12.66851234	https://www.genecards.org/cgi-bin/carddisp.pl?gene=CDC25A
DNMT3A	DNA Methyltransferase 3 Alpha	Protein Coding	52	GC02M025228	12.66674995	https://www.genecards.org/cgi-bin/carddisp.pl?gene=DNMT3A
ZFAS1	ZNFX1 Antisense RNA 1	RNA Gene	19	GC20P049276	12.66217709	https://www.genecards.org/cgi-bin/carddisp.pl?gene=ZFAS1
TRIM24	Tripartite Motif Containing 24	Protein Coding	44	GC07P138460	12.66058826	https://www.genecards.org/cgi-bin/carddisp.pl?gene=TRIM24
GSTM3	Glutathione S-Transferase Mu 3	Protein Coding	46	GC01M109733	12.6520853	https://www.genecards.org/cgi-bin/carddisp.pl?gene=GSTM3
XPC	XPC Complex Subunit, DNA Damage Recognition And Repair Factor	Protein Coding	46	GC03M016502	12.61121941	https://www.genecards.org/cgi-bin/carddisp.pl?gene=XPC
DACT1	Dishevelled Binding Antagonist Of Beta Catenin 1	Protein Coding	40	GC14P058633	12.60678864	https://www.genecards.org/cgi-bin/carddisp.pl?gene=DACT1
TGFB3	Transforming Growth Factor Beta 3	Protein Coding	47	GC14M075958	12.60201073	https://www.genecards.org/cgi-bin/carddisp.pl?gene=TGFB3
HSP90AA1	Heat Shock Protein 90 Alpha Family Class A Member 1	Protein Coding	48	GC14M102080	12.59694099	https://www.genecards.org/cgi-bin/carddisp.pl?gene=HSP90AA1
RB1CC1	RB1 Inducible Coiled-Coil 1	Protein Coding	43	GC08M052622	12.58523846	https://www.genecards.org/cgi-bin/carddisp.pl?gene=RB1CC1
PCAT1	Prostate Cancer Associated Transcript 1	RNA Gene	18	GC08P126553	12.58276558	https://www.genecards.org/cgi-bin/carddisp.pl?gene=PCAT1
SERPINB5	Serpin Family B Member 5	Protein Coding	44	GC18P063476	12.57920265	https://www.genecards.org/cgi-bin/carddisp.pl?gene=SERPINB5
GLUL	Glutamate-Ammonia Ligase	Protein Coding	50	GC01M182378	12.57147026	https://www.genecards.org/cgi-bin/carddisp.pl?gene=GLUL
AFAP1-AS1	AFAP1 Antisense RNA 1	RNA Gene	16	GC04P007756	12.5684967	https://www.genecards.org/cgi-bin/carddisp.pl?gene=AFAP1-AS1
CRNDE	Colorectal Neoplasia Differentially Expressed	RNA Gene	20	GC16M054845	12.56313896	https://www.genecards.org/cgi-bin/carddisp.pl?gene=CRNDE
ECI2	Enoyl-CoA Delta Isomerase 2	Protein Coding	41	GC06M004115	12.51654816	https://www.genecards.org/cgi-bin/carddisp.pl?gene=ECI2
ITGB4	Integrin Subunit Beta 4	Protein Coding	49	GC17P075721	12.50314713	https://www.genecards.org/cgi-bin/carddisp.pl?gene=ITGB4
CCN2	Cellular Communication Network Factor 2	Protein Coding	40	GC06M131948	12.50026798	https://www.genecards.org/cgi-bin/carddisp.pl?gene=CCN2
MUC16	Mucin 16, Cell Surface Associated	Protein Coding	37	GC19M008848	12.49958992	https://www.genecards.org/cgi-bin/carddisp.pl?gene=MUC16
RAD51L3-RFFL	RAD51L3-RFFL Readthrough	RNA Gene	9	GC17M035009	12.45481014	https://www.genecards.org/cgi-bin/carddisp.pl?gene=RAD51L3-RFFL
PDGFRB	Platelet Derived Growth Factor Receptor Beta	Protein Coding	55	GC05M150113	12.41090012	https://www.genecards.org/cgi-bin/carddisp.pl?gene=PDGFRB
GLI1	GLI Family Zinc Finger 1	Protein Coding	48	GC12P057460	12.39922905	https://www.genecards.org/cgi-bin/carddisp.pl?gene=GLI1
HEPACAM	Hepatic And Glial Cell Adhesion Molecule	Protein Coding	40	GC11M124919	12.37968063	https://www.genecards.org/cgi-bin/carddisp.pl?gene=HEPACAM
DANCR	Differentiation Antagonizing Non-Protein Coding RNA	RNA Gene	21	GC04P052712	12.37966156	https://www.genecards.org/cgi-bin/carddisp.pl?gene=DANCR
ST14	ST14 Transmembrane Serine Protease Matriptase	Protein Coding	47	GC11P130159	12.37759781	https://www.genecards.org/cgi-bin/carddisp.pl?gene=ST14
BMI1	BMI1 Proto-Oncogene, Polycomb Ring Finger	Protein Coding	44	GC10P022326	12.34815788	https://www.genecards.org/cgi-bin/carddisp.pl?gene=BMI1
ARG1	Arginase 1	Protein Coding	50	GC06P131473	12.33910561	https://www.genecards.org/cgi-bin/carddisp.pl?gene=ARG1
THBS1	Thrombospondin 1	Protein Coding	45	GC15P039581	12.33245564	https://www.genecards.org/cgi-bin/carddisp.pl?gene=THBS1
AXL	AXL Receptor Tyrosine Kinase	Protein Coding	52	GC19P041219	12.29724407	https://www.genecards.org/cgi-bin/carddisp.pl?gene=AXL
KITLG	KIT Ligand	Protein Coding	45	GC12M088492	12.26439476	https://www.genecards.org/cgi-bin/carddisp.pl?gene=KITLG
RELA	RELA Proto-Oncogene, NF-KB Subunit	Protein Coding	51	GC11M065653	12.26430798	https://www.genecards.org/cgi-bin/carddisp.pl?gene=RELA
MCC	MCC Regulator Of WNT Signaling Pathway	Protein Coding	41	GC05M113022	12.26155567	https://www.genecards.org/cgi-bin/carddisp.pl?gene=MCC
PANDAR	Promoter Of CDKN1A Antisense DNA Damage Activated RNA	RNA Gene	12	GC06M036673	12.23407936	https://www.genecards.org/cgi-bin/carddisp.pl?gene=PANDAR
MIR342	MicroRNA 342	RNA Gene	19	GC14P100109	12.22810745	https://www.genecards.org/cgi-bin/carddisp.pl?gene=MIR342
MAD1L1	Mitotic Arrest Deficient 1 Like 1	Protein Coding	47	GC07M001815	12.21134758	https://www.genecards.org/cgi-bin/carddisp.pl?gene=MAD1L1
SNHG1	Small Nucleolar RNA Host Gene 1	RNA Gene	20	GC11M066705	12.18326569	https://www.genecards.org/cgi-bin/carddisp.pl?gene=SNHG1
PIK3R3	Phosphoinositide-3-Kinase Regulatory Subunit 3	Protein Coding	44	GC01M046041	12.17285252	https://www.genecards.org/cgi-bin/carddisp.pl?gene=PIK3R3
HERC2	HECT And RLD Domain Containing E3 Ubiquitin Protein Ligase 2	Protein Coding	45	GC15M028111	12.15926361	https://www.genecards.org/cgi-bin/carddisp.pl?gene=HERC2
ATP7B	ATPase Copper Transporting Beta	Protein Coding	48	GC13M051930	12.14669609	https://www.genecards.org/cgi-bin/carddisp.pl?gene=ATP7B
RRM2	Ribonucleotide Reductase Regulatory Subunit M2	Protein Coding	48	GC02P010123	12.14094067	https://www.genecards.org/cgi-bin/carddisp.pl?gene=RRM2
CDH3	Cadherin 3	Protein Coding	48	GC16P068637	12.13910675	https://www.genecards.org/cgi-bin/carddisp.pl?gene=CDH3
FBN1	Fibrillin 1	Protein Coding	47	GC15M048408	12.13705254	https://www.genecards.org/cgi-bin/carddisp.pl?gene=FBN1
MIR490	MicroRNA 490	RNA Gene	16	GC07P136903	12.13178539	https://www.genecards.org/cgi-bin/carddisp.pl?gene=MIR490
HNF1A-AS1	HNF1A Antisense RNA 1	RNA Gene	19	GC12M121387	12.10626221	https://www.genecards.org/cgi-bin/carddisp.pl?gene=HNF1A-AS1
FANCC	FA Complementation Group C	Protein Coding	48	GC09M095099	12.10575867	https://www.genecards.org/cgi-bin/carddisp.pl?gene=FANCC
FZD7	Frizzled Class Receptor 7	Protein Coding	44	GC02P202034	12.06292152	https://www.genecards.org/cgi-bin/carddisp.pl?gene=FZD7
IFNB1	Interferon Beta 1	Protein Coding	42	GC09M021077	12.06011009	https://www.genecards.org/cgi-bin/carddisp.pl?gene=IFNB1
MIR125B1	MicroRNA 125b-1	RNA Gene	21	GC11M122100	12.03081131	https://www.genecards.org/cgi-bin/carddisp.pl?gene=MIR125B1
MUC5AC	Mucin 5AC, Oligomeric Mucus/Gel-Forming	Protein Coding	39	GC11P001151	12.0302124	https://www.genecards.org/cgi-bin/carddisp.pl?gene=MUC5AC
PTPRJ	Protein Tyrosine Phosphatase Receptor Type J	Protein Coding	48	GC11P048002	12.00626087	https://www.genecards.org/cgi-bin/carddisp.pl?gene=PTPRJ
AREG	Amphiregulin	Protein Coding	43	GC04P074445	12.00097561	https://www.genecards.org/cgi-bin/carddisp.pl?gene=AREG
SART1	Spliceosome Associated Factor 1, Recruiter Of U4/U6.U5 Tri-SnRNP	Protein Coding	41	GC11P066119	11.99712849	https://www.genecards.org/cgi-bin/carddisp.pl?gene=SART1
CD24	CD24 Molecule	Protein Coding	35	GC06M106969	11.97817612	https://www.genecards.org/cgi-bin/carddisp.pl?gene=CD24
HOXB13	Homeobox B13	Protein Coding	44	GC17M048725	11.97605133	https://www.genecards.org/cgi-bin/carddisp.pl?gene=HOXB13
NR1H4	Nuclear Receptor Subfamily 1 Group H Member 4	Protein Coding	49	GC12P100473	11.97175026	https://www.genecards.org/cgi-bin/carddisp.pl?gene=NR1H4
MT-CO1	Mitochondrially Encoded Cytochrome C Oxidase I	Protein Coding	34	GCMTP005906	11.96275043	https://www.genecards.org/cgi-bin/carddisp.pl?gene=MT-CO1
WNT3	Wnt Family Member 3	Protein Coding	47	GC17M046762	11.96196556	https://www.genecards.org/cgi-bin/carddisp.pl?gene=WNT3
WNT3A	Wnt Family Member 3A	Protein Coding	48	GC01P228366	11.93815804	https://www.genecards.org/cgi-bin/carddisp.pl?gene=WNT3A
LOX	Lysyl Oxidase	Protein Coding	45	GC05M122063	11.93359756	https://www.genecards.org/cgi-bin/carddisp.pl?gene=LOX
ANGPTL8	Angiopoietin Like 8	Protein Coding	29	GC19P011238	11.92077541	https://www.genecards.org/cgi-bin/carddisp.pl?gene=ANGPTL8
ERBB4	Erb-B2 Receptor Tyrosine Kinase 4	Protein Coding	55	GC02M211375	11.91585922	https://www.genecards.org/cgi-bin/carddisp.pl?gene=ERBB4
UBD	Ubiquitin D	Protein Coding	39	GC06M033769	11.9139576	https://www.genecards.org/cgi-bin/carddisp.pl?gene=UBD
SLC25A47	Solute Carrier Family 25 Member 47	Protein Coding	35	GC14P100323	11.90423298	https://www.genecards.org/cgi-bin/carddisp.pl?gene=SLC25A47
LAMC2	Laminin Subunit Gamma 2	Protein Coding	47	GC01P183186	11.89552212	https://www.genecards.org/cgi-bin/carddisp.pl?gene=LAMC2
MXI1	MAX Interactor 1, Dimerization Protein	Protein Coding	42	GC10P110208	11.88896751	https://www.genecards.org/cgi-bin/carddisp.pl?gene=MXI1
PRDM2	PR/SET Domain 2	Protein Coding	41	GC01P013737	11.88112736	https://www.genecards.org/cgi-bin/carddisp.pl?gene=PRDM2
PLCG1	Phospholipase C Gamma 1	Protein Coding	49	GC20P041136	11.87475872	https://www.genecards.org/cgi-bin/carddisp.pl?gene=PLCG1
CD40	CD40 Molecule	Protein Coding	48	GC20P046118	11.86583328	https://www.genecards.org/cgi-bin/carddisp.pl?gene=CD40
NOTCH2	Notch Receptor 2	Protein Coding	50	GC01M119911	11.85561466	https://www.genecards.org/cgi-bin/carddisp.pl?gene=NOTCH2
NQO2	N-Ribosyldihydronicotinamide:Quinone Reductase 2	Protein Coding	46	GC06P003013	11.85442924	https://www.genecards.org/cgi-bin/carddisp.pl?gene=NQO2
COPS5	COP9 Signalosome Subunit 5	Protein Coding	43	GC08M067043	11.8325386	https://www.genecards.org/cgi-bin/carddisp.pl?gene=COPS5
EPAS1	Endothelial PAS Domain Protein 1	Protein Coding	50	GC02P046293	11.82480049	https://www.genecards.org/cgi-bin/carddisp.pl?gene=EPAS1
MIR16-2	MicroRNA 16-2	RNA Gene	18	GC03P160413	11.82070255	https://www.genecards.org/cgi-bin/carddisp.pl?gene=MIR16-2
DIABLO	Diablo IAP-Binding Mitochondrial Protein	Protein Coding	48	GC12M122208	11.80535698	https://www.genecards.org/cgi-bin/carddisp.pl?gene=DIABLO
PIP	Prolactin Induced Protein	Protein Coding	38	GC07P143132	11.79232883	https://www.genecards.org/cgi-bin/carddisp.pl?gene=PIP
DPYD	Dihydropyrimidine Dehydrogenase	Protein Coding	53	GC01M097015	11.79162788	https://www.genecards.org/cgi-bin/carddisp.pl?gene=DPYD
DAPK1	Death Associated Protein Kinase 1	Protein Coding	50	GC09P087497	11.78392601	https://www.genecards.org/cgi-bin/carddisp.pl?gene=DAPK1
MMP13	Matrix Metallopeptidase 13	Protein Coding	51	GC11M102942	11.77752018	https://www.genecards.org/cgi-bin/carddisp.pl?gene=MMP13
PDPN	Podoplanin	Protein Coding	40	GC01P013583	11.77617264	https://www.genecards.org/cgi-bin/carddisp.pl?gene=PDPN
LMNA	Lamin A/C	Protein Coding	48	GC01P156082	11.75714207	https://www.genecards.org/cgi-bin/carddisp.pl?gene=LMNA
MRE11	MRE11 Homolog, Double Strand Break Repair Nuclease	Protein Coding	42	GC11M094756	11.74577522	https://www.genecards.org/cgi-bin/carddisp.pl?gene=MRE11
IFNAR2	Interferon Alpha And Beta Receptor Subunit 2	Protein Coding	49	GC21P033229	11.74198723	https://www.genecards.org/cgi-bin/carddisp.pl?gene=IFNAR2
CALB2	Calbindin 2	Protein Coding	41	GC16P071392	11.74104404	https://www.genecards.org/cgi-bin/carddisp.pl?gene=CALB2
PTPRH	Protein Tyrosine Phosphatase Receptor Type H	Protein Coding	40	GC19M055181	11.73399925	https://www.genecards.org/cgi-bin/carddisp.pl?gene=PTPRH
VEGFD	Vascular Endothelial Growth Factor D	Protein Coding	34	GC0XM015345	11.71692562	https://www.genecards.org/cgi-bin/carddisp.pl?gene=VEGFD
MSMB	Microseminoprotein Beta	Protein Coding	41	GC10M046033	11.71683121	https://www.genecards.org/cgi-bin/carddisp.pl?gene=MSMB
ZFHX3	Zinc Finger Homeobox 3	Protein Coding	42	GC16M072782	11.71133995	https://www.genecards.org/cgi-bin/carddisp.pl?gene=ZFHX3
ACTB	Actin Beta	Protein Coding	50	GC07M005527	11.71008682	https://www.genecards.org/cgi-bin/carddisp.pl?gene=ACTB
TNFRSF6B	TNF Receptor Superfamily Member 6b	Protein Coding	43	GC20P063696	11.70442581	https://www.genecards.org/cgi-bin/carddisp.pl?gene=TNFRSF6B
MIR26B	MicroRNA 26b	RNA Gene	21	GC02P218402	11.69380665	https://www.genecards.org/cgi-bin/carddisp.pl?gene=MIR26B
MIR212	MicroRNA 212	RNA Gene	19	GC17M002050	11.68256855	https://www.genecards.org/cgi-bin/carddisp.pl?gene=MIR212
MAP3K1	Mitogen-Activated Protein Kinase Kinase Kinase 1	Protein Coding	50	GC05P056815	11.6234827	https://www.genecards.org/cgi-bin/carddisp.pl?gene=MAP3K1
CTSD	Cathepsin D	Protein Coding	52	GC11M001752	11.60769653	https://www.genecards.org/cgi-bin/carddisp.pl?gene=CTSD
MIR320A	MicroRNA 320a	RNA Gene	19	GC08M022249	11.59945869	https://www.genecards.org/cgi-bin/carddisp.pl?gene=MIR320A
BCAS3	BCAS3 Microtubule Associated Cell Migration Factor	Protein Coding	37	GC17P060678	11.58828163	https://www.genecards.org/cgi-bin/carddisp.pl?gene=BCAS3
CASC15	Cancer Susceptibility 15	RNA Gene	18	GC06P021669	11.57042599	https://www.genecards.org/cgi-bin/carddisp.pl?gene=CASC15
XPA	XPA, DNA Damage Recognition And Repair Factor	Protein Coding	47	GC09M097654	11.5517416	https://www.genecards.org/cgi-bin/carddisp.pl?gene=XPA
PODXL	Podocalyxin Like	Protein Coding	43	GC07M131500	11.5465126	https://www.genecards.org/cgi-bin/carddisp.pl?gene=PODXL
ERCC5	ERCC Excision Repair 5, Endonuclease	Protein Coding	45	GC13P102845	11.54508877	https://www.genecards.org/cgi-bin/carddisp.pl?gene=ERCC5
NAT2	N-Acetyltransferase 2	Protein Coding	44	GC08P018391	11.53369904	https://www.genecards.org/cgi-bin/carddisp.pl?gene=NAT2
INS-IGF2	INS-IGF2 Readthrough	Protein Coding	27	GC11M002208	11.53065109	https://www.genecards.org/cgi-bin/carddisp.pl?gene=INS-IGF2
EZR	Ezrin	Protein Coding	46	GC06M158765	11.51138687	https://www.genecards.org/cgi-bin/carddisp.pl?gene=EZR
MIR124-1	MicroRNA 124-1	RNA Gene	21	GC08M009903	11.50785446	https://www.genecards.org/cgi-bin/carddisp.pl?gene=MIR124-1
MIR324	MicroRNA 324	RNA Gene	18	GC17M007223	11.50734138	https://www.genecards.org/cgi-bin/carddisp.pl?gene=MIR324
POLK	DNA Polymerase Kappa	Protein Coding	43	GC05P075511	11.5027504	https://www.genecards.org/cgi-bin/carddisp.pl?gene=POLK
AMACR	Alpha-Methylacyl-CoA Racemase	Protein Coding	46	GC05M033986	11.49061775	https://www.genecards.org/cgi-bin/carddisp.pl?gene=AMACR
HLA-G	Major Histocompatibility Complex, Class I, G	Protein Coding	45	GC06P051898	11.48974991	https://www.genecards.org/cgi-bin/carddisp.pl?gene=HLA-G
ANGPT1	Angiopoietin 1	Protein Coding	46	GC08M107246	11.47685814	https://www.genecards.org/cgi-bin/carddisp.pl?gene=ANGPT1
PRKCB	Protein Kinase C Beta	Protein Coding	48	GC16P023938	11.47573757	https://www.genecards.org/cgi-bin/carddisp.pl?gene=PRKCB
TFF1	Trefoil Factor 1	Protein Coding	45	GC21M042362	11.47430515	https://www.genecards.org/cgi-bin/carddisp.pl?gene=TFF1
MIRLET7I	MicroRNA Let-7i	RNA Gene	20	GC12P062606	11.46709061	https://www.genecards.org/cgi-bin/carddisp.pl?gene=MIRLET7I
GRP	Gastrin Releasing Peptide	Protein Coding	41	GC18P059220	11.44225121	https://www.genecards.org/cgi-bin/carddisp.pl?gene=GRP
MIR133A1	MicroRNA 133a-1	RNA Gene	18	GC18M021826	11.43778896	https://www.genecards.org/cgi-bin/carddisp.pl?gene=MIR133A1
MIR502	MicroRNA 502	RNA Gene	16	GC0XP050014	11.43466473	https://www.genecards.org/cgi-bin/carddisp.pl?gene=MIR502
PIK3R2	Phosphoinositide-3-Kinase Regulatory Subunit 2	Protein Coding	50	GC19P018153	11.39281654	https://www.genecards.org/cgi-bin/carddisp.pl?gene=PIK3R2
SLC37A4	Solute Carrier Family 37 Member 4	Protein Coding	44	GC11M119024	11.37336922	https://www.genecards.org/cgi-bin/carddisp.pl?gene=SLC37A4
ATP8B1	ATPase Phospholipid Transporting 8B1	Protein Coding	40	GC18M057646	11.36940002	https://www.genecards.org/cgi-bin/carddisp.pl?gene=ATP8B1
PLK1	Polo Like Kinase 1	Protein Coding	50	GC16P023933	11.34817886	https://www.genecards.org/cgi-bin/carddisp.pl?gene=PLK1
IL4	Interleukin 4	Protein Coding	46	GC05P132673	11.34406281	https://www.genecards.org/cgi-bin/carddisp.pl?gene=IL4
CCEPR	Cervical Carcinoma Expressed PCNA Regulatory LncRNA	RNA Gene	11	GC10M059174	11.34274101	https://www.genecards.org/cgi-bin/carddisp.pl?gene=CCEPR
ENG	Endoglin	Protein Coding	47	GC09M127815	11.29889297	https://www.genecards.org/cgi-bin/carddisp.pl?gene=ENG
EIF4E	Eukaryotic Translation Initiation Factor 4E	Protein Coding	50	GC04M098879	11.29638481	https://www.genecards.org/cgi-bin/carddisp.pl?gene=EIF4E
SERPINE1	Serpin Family E Member 1	Protein Coding	51	GC07P101127	11.26748943	https://www.genecards.org/cgi-bin/carddisp.pl?gene=SERPINE1
NPTN-IT1	NPTN Intronic Transcript 1	RNA Gene	12	GC15M073566	11.23729706	https://www.genecards.org/cgi-bin/carddisp.pl?gene=NPTN-IT1
CNOT9	CCR4-NOT Transcription Complex Subunit 9	Protein Coding	31	GC02P218569	11.23538113	https://www.genecards.org/cgi-bin/carddisp.pl?gene=CNOT9
PTENP1	Phosphatase And Tensin Homolog Pseudogene 1	Pseudogene	20	GC09M033673	11.23291779	https://www.genecards.org/cgi-bin/carddisp.pl?gene=PTENP1
HMGB1	High Mobility Group Box 1	Protein Coding	45	GC13M030456	11.22878838	https://www.genecards.org/cgi-bin/carddisp.pl?gene=HMGB1
ITGAV	Integrin Subunit Alpha V	Protein Coding	47	GC02P186589	11.21938896	https://www.genecards.org/cgi-bin/carddisp.pl?gene=ITGAV
CXCR1	C-X-C Motif Chemokine Receptor 1	Protein Coding	44	GC02M218162	11.20114136	https://www.genecards.org/cgi-bin/carddisp.pl?gene=CXCR1
CDH17	Cadherin 17	Protein Coding	41	GC08M094127	11.19810486	https://www.genecards.org/cgi-bin/carddisp.pl?gene=CDH17
DNAJA3	DnaJ Heat Shock Protein Family (Hsp40) Member A3	Protein Coding	41	GC16P004425	11.19170189	https://www.genecards.org/cgi-bin/carddisp.pl?gene=DNAJA3
RAD54B	RAD54 Homolog B	Protein Coding	43	GC08M094371	11.18947792	https://www.genecards.org/cgi-bin/carddisp.pl?gene=RAD54B
MIR503	MicroRNA 503	RNA Gene	17	GC0XM134643	11.16532326	https://www.genecards.org/cgi-bin/carddisp.pl?gene=MIR503
MT-CYB	Mitochondrially Encoded Cytochrome B	Protein Coding	32	GCMTP014749	11.15794468	https://www.genecards.org/cgi-bin/carddisp.pl?gene=MT-CYB
HLA-A	Major Histocompatibility Complex, Class I, A	Protein Coding	48	GC06P051908	11.14325714	https://www.genecards.org/cgi-bin/carddisp.pl?gene=HLA-A
PSD3	Pleckstrin And Sec7 Domain Containing 3	Protein Coding	40	GC08M018527	11.1189785	https://www.genecards.org/cgi-bin/carddisp.pl?gene=PSD3
BANCR	BRAF-Activated Non-Protein Coding RNA	RNA Gene	12	GC09M069296	11.10175705	https://www.genecards.org/cgi-bin/carddisp.pl?gene=BANCR
SOX2-OT	SOX2 Overlapping Transcript	RNA Gene	22	GC03P180989	11.0956192	https://www.genecards.org/cgi-bin/carddisp.pl?gene=SOX2-OT
CCL2	C-C Motif Chemokine Ligand 2	Protein Coding	49	GC17P034255	11.07468224	https://www.genecards.org/cgi-bin/carddisp.pl?gene=CCL2
PLA2G2A	Phospholipase A2 Group IIA	Protein Coding	48	GC01M019975	11.07404423	https://www.genecards.org/cgi-bin/carddisp.pl?gene=PLA2G2A
CPQ	Carboxypeptidase Q	Protein Coding	34	GC08P096645	11.04682922	https://www.genecards.org/cgi-bin/carddisp.pl?gene=CPQ
LRP6	LDL Receptor Related Protein 6	Protein Coding	49	GC12M015086	11.04154873	https://www.genecards.org/cgi-bin/carddisp.pl?gene=LRP6
UGT1A7	UDP Glucuronosyltransferase Family 1 Member A7	Protein Coding	39	GC02P233681	11.03543282	https://www.genecards.org/cgi-bin/carddisp.pl?gene=UGT1A7
MMP11	Matrix Metallopeptidase 11	Protein Coding	46	GC22P023768	11.03540611	https://www.genecards.org/cgi-bin/carddisp.pl?gene=MMP11
TLR3	Toll Like Receptor 3	Protein Coding	52	GC04P186059	11.03209114	https://www.genecards.org/cgi-bin/carddisp.pl?gene=TLR3
FOXO3	Forkhead Box O3	Protein Coding	44	GC06P108559	11.00327492	https://www.genecards.org/cgi-bin/carddisp.pl?gene=FOXO3
TFDP3	Transcription Factor Dp Family Member 3	Protein Coding	30	GC0XM133216	10.99084949	https://www.genecards.org/cgi-bin/carddisp.pl?gene=TFDP3
MUC2	Mucin 2, Oligomeric Mucus/Gel-Forming	Protein Coding	40	GC11P001074	10.97865963	https://www.genecards.org/cgi-bin/carddisp.pl?gene=MUC2
LARP1	La Ribonucleoprotein 1, Translational Regulator	Protein Coding	39	GC05P154682	10.97074127	https://www.genecards.org/cgi-bin/carddisp.pl?gene=LARP1
MSLN	Mesothelin	Protein Coding	41	GC16P001915	10.97042561	https://www.genecards.org/cgi-bin/carddisp.pl?gene=MSLN
CYP1B1	Cytochrome P450 Family 1 Subfamily B Member 1	Protein Coding	49	GC02M038066	10.89715862	https://www.genecards.org/cgi-bin/carddisp.pl?gene=CYP1B1
GJB2	Gap Junction Protein Beta 2	Protein Coding	47	GC13M020187	10.89318466	https://www.genecards.org/cgi-bin/carddisp.pl?gene=GJB2
TMEM176A	Transmembrane Protein 176A	Protein Coding	34	GC07P150800	10.88277435	https://www.genecards.org/cgi-bin/carddisp.pl?gene=TMEM176A
FABP1	Fatty Acid Binding Protein 1	Protein Coding	44	GC02M088122	10.87637711	https://www.genecards.org/cgi-bin/carddisp.pl?gene=FABP1
SRD5A2	Steroid 5 Alpha-Reductase 2	Protein Coding	43	GC02M031522	10.85557175	https://www.genecards.org/cgi-bin/carddisp.pl?gene=SRD5A2
CLDN10	Claudin 10	Protein Coding	43	GC13P095433	10.84082699	https://www.genecards.org/cgi-bin/carddisp.pl?gene=CLDN10
SMYD3	SET And MYND Domain Containing 3	Protein Coding	43	GC01M245749	10.81689835	https://www.genecards.org/cgi-bin/carddisp.pl?gene=SMYD3
HOXA11-AS	HOXA11 Antisense RNA	RNA Gene	20	GC07P027184	10.81579399	https://www.genecards.org/cgi-bin/carddisp.pl?gene=HOXA11-AS
EIF4EBP1	Eukaryotic Translation Initiation Factor 4E Binding Protein 1	Protein Coding	47	GC08P038031	10.80802822	https://www.genecards.org/cgi-bin/carddisp.pl?gene=EIF4EBP1
GSTA1	Glutathione S-Transferase Alpha 1	Protein Coding	43	GC06M052791	10.79489708	https://www.genecards.org/cgi-bin/carddisp.pl?gene=GSTA1
PRECSIT	P53 Regulated Carcinoma Associated Stat3 Activating Long Intergenic Non-Protein Coding Transcript	RNA Gene	18	GC13M110864	10.78645706	https://www.genecards.org/cgi-bin/carddisp.pl?gene=PRECSIT
HDGF	Heparin Binding Growth Factor	Protein Coding	41	GC01M156771	10.78499317	https://www.genecards.org/cgi-bin/carddisp.pl?gene=HDGF
KDM4C	Lysine Demethylase 4C	Protein Coding	41	GC09P006720	10.76497364	https://www.genecards.org/cgi-bin/carddisp.pl?gene=KDM4C
MDK	Midkine	Protein Coding	44	GC11P046380	10.74737453	https://www.genecards.org/cgi-bin/carddisp.pl?gene=MDK
GNMT	Glycine N-Methyltransferase	Protein Coding	46	GC06P042960	10.74435234	https://www.genecards.org/cgi-bin/carddisp.pl?gene=GNMT
LNCRNA-ATB	Long Noncoding RNA Activated By TGF-Beta	RNA Gene	4	GC14P020177	10.7427845	https://www.genecards.org/cgi-bin/carddisp.pl?gene=LNCRNA-ATB
CLU	Clusterin	Protein Coding	47	GC08M027596	10.73066139	https://www.genecards.org/cgi-bin/carddisp.pl?gene=CLU
S100A4	S100 Calcium Binding Protein A4	Protein Coding	44	GC01M153543	10.73034668	https://www.genecards.org/cgi-bin/carddisp.pl?gene=S100A4
LAPTM4B	Lysosomal Protein Transmembrane 4 Beta	Protein Coding	40	GC08P097775	10.72943687	https://www.genecards.org/cgi-bin/carddisp.pl?gene=LAPTM4B
SIRT1	Sirtuin 1	Protein Coding	50	GC10P067884	10.7177887	https://www.genecards.org/cgi-bin/carddisp.pl?gene=SIRT1
CSF3	Colony Stimulating Factor 3	Protein Coding	40	GC17P040015	10.70458317	https://www.genecards.org/cgi-bin/carddisp.pl?gene=CSF3
URI1	URI1 Prefoldin Like Chaperone	Protein Coding	38	GC19P029923	10.68570709	https://www.genecards.org/cgi-bin/carddisp.pl?gene=URI1
MIR218-1	MicroRNA 218-1	RNA Gene	18	GC04P020696	10.68465805	https://www.genecards.org/cgi-bin/carddisp.pl?gene=MIR218-1
KLRK1	Killer Cell Lectin Like Receptor K1	Protein Coding	41	GC12M015056	10.68291473	https://www.genecards.org/cgi-bin/carddisp.pl?gene=KLRK1
SET	SET Nuclear Proto-Oncogene	Protein Coding	47	GC09P128684	10.66467953	https://www.genecards.org/cgi-bin/carddisp.pl?gene=SET
MIR130B	MicroRNA 130b	RNA Gene	17	GC22P026277	10.66456032	https://www.genecards.org/cgi-bin/carddisp.pl?gene=MIR130B
S100A1	S100 Calcium Binding Protein A1	Protein Coding	42	GC01P153627	10.65440464	https://www.genecards.org/cgi-bin/carddisp.pl?gene=S100A1
MGAT5	Alpha-1,6-Mannosylglycoprotein 6-Beta-N-Acetylglucosaminyltransferase	Protein Coding	40	GC02P134119	10.6359396	https://www.genecards.org/cgi-bin/carddisp.pl?gene=MGAT5
ERCC3	ERCC Excision Repair 3, TFIIH Core Complex Helicase Subunit	Protein Coding	48	GC02M127257	10.63053894	https://www.genecards.org/cgi-bin/carddisp.pl?gene=ERCC3
CSF2	Colony Stimulating Factor 2	Protein Coding	44	GC05P132073	10.59455013	https://www.genecards.org/cgi-bin/carddisp.pl?gene=CSF2
ZEB2-AS1	ZEB2 Antisense RNA 1	RNA Gene	19	GC02P144519	10.59316063	https://www.genecards.org/cgi-bin/carddisp.pl?gene=ZEB2-AS1
ELK1	ETS Transcription Factor ELK1	Protein Coding	44	GC0XM047635	10.58747482	https://www.genecards.org/cgi-bin/carddisp.pl?gene=ELK1
CHEK1	Checkpoint Kinase 1	Protein Coding	50	GC11P125625	10.5696249	https://www.genecards.org/cgi-bin/carddisp.pl?gene=CHEK1
TOP2A	DNA Topoisomerase II Alpha	Protein Coding	51	GC17M040388	10.55364704	https://www.genecards.org/cgi-bin/carddisp.pl?gene=TOP2A
MIR132	MicroRNA 132	RNA Gene	21	GC17M002049	10.55262947	https://www.genecards.org/cgi-bin/carddisp.pl?gene=MIR132
CSNK1A1	Casein Kinase 1 Alpha 1	Protein Coding	50	GC05M149492	10.5381813	https://www.genecards.org/cgi-bin/carddisp.pl?gene=CSNK1A1
ACTG1	Actin Gamma 1	Protein Coding	50	GC17M081509	10.52031708	https://www.genecards.org/cgi-bin/carddisp.pl?gene=ACTG1
KLF4	Kruppel Like Factor 4	Protein Coding	46	GC09M107484	10.52013111	https://www.genecards.org/cgi-bin/carddisp.pl?gene=KLF4
ZNRD1ASP	Zinc Ribbon Domain Containing 1 Antisense, Pseudogene	Pseudogene	14	GC06M033814	10.51724052	https://www.genecards.org/cgi-bin/carddisp.pl?gene=ZNRD1ASP
MYCN	MYCN Proto-Oncogene, BHLH Transcription Factor	Protein Coding	47	GC02P015949	10.5159235	https://www.genecards.org/cgi-bin/carddisp.pl?gene=MYCN
CBR3-AS1	CBR3 Antisense RNA 1	RNA Gene	16	GC21M036131	10.51502037	https://www.genecards.org/cgi-bin/carddisp.pl?gene=CBR3-AS1
FOXO1	Forkhead Box O1	Protein Coding	48	GC13M040555	10.50794697	https://www.genecards.org/cgi-bin/carddisp.pl?gene=FOXO1
ASS1	Argininosuccinate Synthase 1	Protein Coding	49	GC09P130444	10.50608063	https://www.genecards.org/cgi-bin/carddisp.pl?gene=ASS1
GAB1	GRB2 Associated Binding Protein 1	Protein Coding	45	GC04P143336	10.49011993	https://www.genecards.org/cgi-bin/carddisp.pl?gene=GAB1
MTDH	Metadherin	Protein Coding	41	GC08P097643	10.4758606	https://www.genecards.org/cgi-bin/carddisp.pl?gene=MTDH
ARID1B	AT-Rich Interaction Domain 1B	Protein Coding	45	GC06P156777	10.47064209	https://www.genecards.org/cgi-bin/carddisp.pl?gene=ARID1B
GADD45B	Growth Arrest And DNA Damage Inducible Beta	Protein Coding	39	GC19P002476	10.46524906	https://www.genecards.org/cgi-bin/carddisp.pl?gene=GADD45B
TUSC7	Tumor Suppressor Candidate 7	RNA Gene	16	GC03P116647	10.46085548	https://www.genecards.org/cgi-bin/carddisp.pl?gene=TUSC7
DVL1	Dishevelled Segment Polarity Protein 1	Protein Coding	48	GC01M001335	10.45289612	https://www.genecards.org/cgi-bin/carddisp.pl?gene=DVL1
MIR449A	MicroRNA 449a	RNA Gene	20	GC05M055171	10.45048428	https://www.genecards.org/cgi-bin/carddisp.pl?gene=MIR449A
TOP1	DNA Topoisomerase I	Protein Coding	49	GC20P041028	10.44987011	https://www.genecards.org/cgi-bin/carddisp.pl?gene=TOP1
LIN28B	Lin-28 Homolog B	Protein Coding	43	GC06P104942	10.44776154	https://www.genecards.org/cgi-bin/carddisp.pl?gene=LIN28B
NUS1	NUS1 Dehydrodolichyl Diphosphate Synthase Subunit	Protein Coding	40	GC06P117675	10.44500542	https://www.genecards.org/cgi-bin/carddisp.pl?gene=NUS1
WNT2	Wnt Family Member 2	Protein Coding	44	GC07M117276	10.44324589	https://www.genecards.org/cgi-bin/carddisp.pl?gene=WNT2
RIOX2	Ribosomal Oxygenase 2	Protein Coding	31	GC03M097942	10.43638229	https://www.genecards.org/cgi-bin/carddisp.pl?gene=RIOX2
CYP3A4	Cytochrome P450 Family 3 Subfamily A Member 4	Protein Coding	51	GC07M099759	10.41956329	https://www.genecards.org/cgi-bin/carddisp.pl?gene=CYP3A4
CTNND1	Catenin Delta 1	Protein Coding	46	GC11P057844	10.41615772	https://www.genecards.org/cgi-bin/carddisp.pl?gene=CTNND1
GADD45G	Growth Arrest And DNA Damage Inducible Gamma	Protein Coding	41	GC09P089605	10.41521549	https://www.genecards.org/cgi-bin/carddisp.pl?gene=GADD45G
MIR186	MicroRNA 186	RNA Gene	18	GC01M071067	10.4035778	https://www.genecards.org/cgi-bin/carddisp.pl?gene=MIR186
RBP5	Retinol Binding Protein 5	Protein Coding	37	GC12M007171	10.38105202	https://www.genecards.org/cgi-bin/carddisp.pl?gene=RBP5
SNHG12	Small Nucleolar RNA Host Gene 12	RNA Gene	22	GC01M028578	10.37837029	https://www.genecards.org/cgi-bin/carddisp.pl?gene=SNHG12
DEPDC5	DEP Domain Containing 5, GATOR1 Subcomplex Subunit	Protein Coding	40	GC22P031753	10.36953449	https://www.genecards.org/cgi-bin/carddisp.pl?gene=DEPDC5
RCHY1	Ring Finger And CHY Zinc Finger Domain Containing 1	Protein Coding	42	GC04M075479	10.36754608	https://www.genecards.org/cgi-bin/carddisp.pl?gene=RCHY1
AHCY	Adenosylhomocysteinase	Protein Coding	51	GC20M034320	10.35941887	https://www.genecards.org/cgi-bin/carddisp.pl?gene=AHCY
MIR148B	MicroRNA 148b	RNA Gene	19	GC12P054337	10.35176945	https://www.genecards.org/cgi-bin/carddisp.pl?gene=MIR148B
MECOM	MDS1 And EVI1 Complex Locus	Protein Coding	48	GC03M169083	10.34946251	https://www.genecards.org/cgi-bin/carddisp.pl?gene=MECOM
MAX	MYC Associated Factor X	Protein Coding	48	GC14M065009	10.33089638	https://www.genecards.org/cgi-bin/carddisp.pl?gene=MAX
SHH	Sonic Hedgehog Signaling Molecule	Protein Coding	50	GC07M155799	10.32629395	https://www.genecards.org/cgi-bin/carddisp.pl?gene=SHH
SASH1	SAM And SH3 Domain Containing 1	Protein Coding	40	GC06P148193	10.30638409	https://www.genecards.org/cgi-bin/carddisp.pl?gene=SASH1
ACTC1	Actin Alpha Cardiac Muscle 1	Protein Coding	43	GC15M034788	10.28947926	https://www.genecards.org/cgi-bin/carddisp.pl?gene=ACTC1
FTX	FTX Transcript, XIST Regulator	RNA Gene	19	GC0XM073946	10.28871727	https://www.genecards.org/cgi-bin/carddisp.pl?gene=FTX
GPX3	Glutathione Peroxidase 3	Protein Coding	44	GC05P150997	10.27508545	https://www.genecards.org/cgi-bin/carddisp.pl?gene=GPX3
SLC4A2	Solute Carrier Family 4 Member 2	Protein Coding	44	GC07P151057	10.26420593	https://www.genecards.org/cgi-bin/carddisp.pl?gene=SLC4A2
BATF2	Basic Leucine Zipper ATF-Like Transcription Factor 2	Protein Coding	35	GC11M064987	10.25219345	https://www.genecards.org/cgi-bin/carddisp.pl?gene=BATF2
GSTO2	Glutathione S-Transferase Omega 2	Protein Coding	44	GC10P104268	10.25045013	https://www.genecards.org/cgi-bin/carddisp.pl?gene=GSTO2
NAA40	N-Alpha-Acetyltransferase 40, NatD Catalytic Subunit	Protein Coding	34	GC11P063938	10.24930191	https://www.genecards.org/cgi-bin/carddisp.pl?gene=NAA40
NORAD	Non-Coding RNA Activated By DNA Damage	RNA Gene	14	GC20M036077	10.24617004	https://www.genecards.org/cgi-bin/carddisp.pl?gene=NORAD
MIR219A1	MicroRNA 219a-1	RNA Gene	19	GC06P033207	10.2460022	https://www.genecards.org/cgi-bin/carddisp.pl?gene=MIR219A1
CDH13	Cadherin 13	Protein Coding	44	GC16P082626	10.23701382	https://www.genecards.org/cgi-bin/carddisp.pl?gene=CDH13
GRAMD1A	GRAM Domain Containing 1A	Protein Coding	34	GC19P039331	10.22397804	https://www.genecards.org/cgi-bin/carddisp.pl?gene=GRAMD1A
CD81	CD81 Molecule	Protein Coding	47	GC11P002398	10.19903183	https://www.genecards.org/cgi-bin/carddisp.pl?gene=CD81
NANOG	Nanog Homeobox	Protein Coding	40	GC12P007787	10.18280792	https://www.genecards.org/cgi-bin/carddisp.pl?gene=NANOG
TCP10L	T-Complex 10 Like	Protein Coding	34	GC21M032497	10.14237976	https://www.genecards.org/cgi-bin/carddisp.pl?gene=TCP10L
HAGLR	HOXD Antisense Growth-Associated Long Non-Coding RNA	RNA Gene	16	GC02M176173	10.14023972	https://www.genecards.org/cgi-bin/carddisp.pl?gene=HAGLR
ETS1	ETS Proto-Oncogene 1, Transcription Factor	Protein Coding	49	GC11M128458	10.13166046	https://www.genecards.org/cgi-bin/carddisp.pl?gene=ETS1
STEAP3	STEAP3 Metalloreductase	Protein Coding	45	GC02P119222	10.13114452	https://www.genecards.org/cgi-bin/carddisp.pl?gene=STEAP3
FRZB	Frizzled Related Protein	Protein Coding	43	GC02M182833	10.13005829	https://www.genecards.org/cgi-bin/carddisp.pl?gene=FRZB
TCF7	Transcription Factor 7	Protein Coding	45	GC05P134114	10.0957346	https://www.genecards.org/cgi-bin/carddisp.pl?gene=TCF7
WRN	WRN RecQ Like Helicase	Protein Coding	45	GC08P031033	10.08157063	https://www.genecards.org/cgi-bin/carddisp.pl?gene=WRN
TXNRD1	Thioredoxin Reductase 1	Protein Coding	48	GC12P104215	10.06802559	https://www.genecards.org/cgi-bin/carddisp.pl?gene=TXNRD1
SNHG20	Small Nucleolar RNA Host Gene 20	RNA Gene	17	GC17P077087	10.05940247	https://www.genecards.org/cgi-bin/carddisp.pl?gene=SNHG20
PIK3CD	Phosphatidylinositol-4,5-Bisphosphate 3-Kinase Catalytic Subunit Delta	Protein Coding	54	GC01P009629	10.05760384	https://www.genecards.org/cgi-bin/carddisp.pl?gene=PIK3CD
PLAG1	PLAG1 Zinc Finger	Protein Coding	40	GC08M056161	10.05443478	https://www.genecards.org/cgi-bin/carddisp.pl?gene=PLAG1
DDR1	Discoidin Domain Receptor Tyrosine Kinase 1	Protein Coding	47	GC06P051935	10.04858494	https://www.genecards.org/cgi-bin/carddisp.pl?gene=DDR1
NKILA	NF-KappaB Interacting LncRNA	RNA Gene	11	GC20P057711	10.02418709	https://www.genecards.org/cgi-bin/carddisp.pl?gene=NKILA
WNT7A	Wnt Family Member 7A	Protein Coding	50	GC03M016498	10.01179504	https://www.genecards.org/cgi-bin/carddisp.pl?gene=WNT7A
MIR370	MicroRNA 370	RNA Gene	20	GC14P105457	10.00438213	https://www.genecards.org/cgi-bin/carddisp.pl?gene=MIR370
RAD50	RAD50 Double Strand Break Repair Protein	Protein Coding	50	GC05P132556	10.00220013	https://www.genecards.org/cgi-bin/carddisp.pl?gene=RAD50
PTPN3	Protein Tyrosine Phosphatase Non-Receptor Type 3	Protein Coding	45	GC09M109375	9.983446121	https://www.genecards.org/cgi-bin/carddisp.pl?gene=PTPN3
MIR129-1	MicroRNA 129-1	RNA Gene	18	GC07P128207	9.98333168	https://www.genecards.org/cgi-bin/carddisp.pl?gene=MIR129-1
CASC11	Cancer Susceptibility 11	RNA Gene	15	GC08M128553	9.969430923	https://www.genecards.org/cgi-bin/carddisp.pl?gene=CASC11
ZEB1-AS1	ZEB1 Antisense RNA 1	RNA Gene	16	GC10M031166	9.966443062	https://www.genecards.org/cgi-bin/carddisp.pl?gene=ZEB1-AS1
SNHG15	Small Nucleolar RNA Host Gene 15	RNA Gene	19	GC07M044983	9.948781013	https://www.genecards.org/cgi-bin/carddisp.pl?gene=SNHG15
CREB3L3	CAMP Responsive Element Binding Protein 3 Like 3	Protein Coding	40	GC19P004153	9.943647385	https://www.genecards.org/cgi-bin/carddisp.pl?gene=CREB3L3
CTSB	Cathepsin B	Protein Coding	51	GC08M011842	9.938972473	https://www.genecards.org/cgi-bin/carddisp.pl?gene=CTSB
CDKN2C	Cyclin Dependent Kinase Inhibitor 2C	Protein Coding	47	GC01P050960	9.918394089	https://www.genecards.org/cgi-bin/carddisp.pl?gene=CDKN2C
GAS8-AS1	GAS8 Antisense RNA 1	RNA Gene	22	GC16M090028	9.906894684	https://www.genecards.org/cgi-bin/carddisp.pl?gene=GAS8-AS1
HBB	Hemoglobin Subunit Beta	Protein Coding	46	GC11M005401	9.904823303	https://www.genecards.org/cgi-bin/carddisp.pl?gene=HBB
ZNF350-AS1	ZNF350 Antisense RNA 1	RNA Gene	12	GC19P051951	9.892875671	https://www.genecards.org/cgi-bin/carddisp.pl?gene=ZNF350-AS1
NOTUM	Notum, Palmitoleoyl-Protein Carboxylesterase	Protein Coding	36	GC17M081952	9.89202404	https://www.genecards.org/cgi-bin/carddisp.pl?gene=NOTUM
MIR346	MicroRNA 346	RNA Gene	19	GC10M086264	9.882713318	https://www.genecards.org/cgi-bin/carddisp.pl?gene=MIR346
ELAVL1	ELAV Like RNA Binding Protein 1	Protein Coding	43	GC19M007958	9.869145393	https://www.genecards.org/cgi-bin/carddisp.pl?gene=ELAVL1
MIR374A	MicroRNA 374a	RNA Gene	16	GC0XM074296	9.868711472	https://www.genecards.org/cgi-bin/carddisp.pl?gene=MIR374A
DGCR5	DiGeorge Syndrome Critical Region Gene 5	RNA Gene	20	GC22P019842	9.862285614	https://www.genecards.org/cgi-bin/carddisp.pl?gene=DGCR5
JUP	Junction Plakoglobin	Protein Coding	48	GC17M041754	9.857355118	https://www.genecards.org/cgi-bin/carddisp.pl?gene=JUP
EGR1	Early Growth Response 1	Protein Coding	44	GC05P138465	9.847409248	https://www.genecards.org/cgi-bin/carddisp.pl?gene=EGR1
ROCK1	Rho Associated Coiled-Coil Containing Protein Kinase 1	Protein Coding	51	GC18M020946	9.833921432	https://www.genecards.org/cgi-bin/carddisp.pl?gene=ROCK1
ERCC4	ERCC Excision Repair 4, Endonuclease Catalytic Subunit	Protein Coding	46	GC16P013920	9.831477165	https://www.genecards.org/cgi-bin/carddisp.pl?gene=ERCC4
MT-CO2	Mitochondrially Encoded Cytochrome C Oxidase II	Protein Coding	34	GCMTP007587	9.828889847	https://www.genecards.org/cgi-bin/carddisp.pl?gene=MT-CO2
MIR491	MicroRNA 491	RNA Gene	19	GC09P020716	9.828674316	https://www.genecards.org/cgi-bin/carddisp.pl?gene=MIR491
DYNLRB2	Dynein Light Chain Roadblock-Type 2	Protein Coding	41	GC16P080540	9.814677238	https://www.genecards.org/cgi-bin/carddisp.pl?gene=DYNLRB2
TP53COR1	Tumor Protein P53 Pathway Corepressor 1	RNA Gene	8	GC06U903133	9.805939674	https://www.genecards.org/cgi-bin/carddisp.pl?gene=TP53COR1
PCBP2-OT1	PCBP2 Overlapping Transcript 1	RNA Gene	11	GC12P053464	9.798482895	https://www.genecards.org/cgi-bin/carddisp.pl?gene=PCBP2-OT1
MT-ND1	Mitochondrially Encoded NADH:Ubiquinone Oxidoreductase Core Subunit 1	Protein Coding	33	GCMTP003309	9.792354584	https://www.genecards.org/cgi-bin/carddisp.pl?gene=MT-ND1
SLC2A2	Solute Carrier Family 2 Member 2	Protein Coding	50	GC03M170996	9.788986206	https://www.genecards.org/cgi-bin/carddisp.pl?gene=SLC2A2
NPC1	NPC Intracellular Cholesterol Transporter 1	Protein Coding	47	GC18M023506	9.778376579	https://www.genecards.org/cgi-bin/carddisp.pl?gene=NPC1
BRD7	Bromodomain Containing 7	Protein Coding	43	GC16M050313	9.768829346	https://www.genecards.org/cgi-bin/carddisp.pl?gene=BRD7
MIR125B2	MicroRNA 125b-2	RNA Gene	21	GC21P016590	9.765909195	https://www.genecards.org/cgi-bin/carddisp.pl?gene=MIR125B2
MIR485	MicroRNA 485	RNA Gene	18	GC14P105836	9.740567207	https://www.genecards.org/cgi-bin/carddisp.pl?gene=MIR485
MIR151A	MicroRNA 151a	RNA Gene	18	GC08M140733	9.727244377	https://www.genecards.org/cgi-bin/carddisp.pl?gene=MIR151A
TFDP1	Transcription Factor Dp-1	Protein Coding	45	GC13P113584	9.721951485	https://www.genecards.org/cgi-bin/carddisp.pl?gene=TFDP1
RRAS2	RAS Related 2	Protein Coding	47	GC11M014299	9.720826149	https://www.genecards.org/cgi-bin/carddisp.pl?gene=RRAS2
LGALS1	Galectin 1	Protein Coding	44	GC22P037675	9.718294144	https://www.genecards.org/cgi-bin/carddisp.pl?gene=LGALS1
FZD2	Frizzled Class Receptor 2	Protein Coding	48	GC17P044557	9.682668686	https://www.genecards.org/cgi-bin/carddisp.pl?gene=FZD2
CPOX	Coproporphyrinogen Oxidase	Protein Coding	44	GC03M098576	9.666677475	https://www.genecards.org/cgi-bin/carddisp.pl?gene=CPOX
GSTO1	Glutathione S-Transferase Omega 1	Protein Coding	44	GC10P104235	9.653133392	https://www.genecards.org/cgi-bin/carddisp.pl?gene=GSTO1
ALDOB	Aldolase, Fructose-Bisphosphate B	Protein Coding	46	GC09M101420	9.652296066	https://www.genecards.org/cgi-bin/carddisp.pl?gene=ALDOB
UROD	Uroporphyrinogen Decarboxylase	Protein Coding	46	GC01P045012	9.651554108	https://www.genecards.org/cgi-bin/carddisp.pl?gene=UROD
PLPP5	Phospholipid Phosphatase 5	Protein Coding	30	GC08M038261	9.644716263	https://www.genecards.org/cgi-bin/carddisp.pl?gene=PLPP5
RARA	Retinoic Acid Receptor Alpha	Protein Coding	51	GC17P040309	9.643115044	https://www.genecards.org/cgi-bin/carddisp.pl?gene=RARA
GATA3	GATA Binding Protein 3	Protein Coding	50	GC10P008045	9.634523392	https://www.genecards.org/cgi-bin/carddisp.pl?gene=GATA3
KIF1B	Kinesin Family Member 1B	Protein Coding	45	GC01P010210	9.633390427	https://www.genecards.org/cgi-bin/carddisp.pl?gene=KIF1B
HOXA13	Homeobox A13	Protein Coding	44	GC07M027320	9.625112534	https://www.genecards.org/cgi-bin/carddisp.pl?gene=HOXA13
MIR196B	MicroRNA 196b	RNA Gene	19	GC07M027318	9.610466003	https://www.genecards.org/cgi-bin/carddisp.pl?gene=MIR196B
MIR301A	MicroRNA 301a	RNA Gene	19	GC17M059151	9.608812332	https://www.genecards.org/cgi-bin/carddisp.pl?gene=MIR301A
MIR363	MicroRNA 363	RNA Gene	15	GC0XM134205	9.593265533	https://www.genecards.org/cgi-bin/carddisp.pl?gene=MIR363
PRKAA1	Protein Kinase AMP-Activated Catalytic Subunit Alpha 1	Protein Coding	48	GC05M040759	9.583411217	https://www.genecards.org/cgi-bin/carddisp.pl?gene=PRKAA1
MAP2K2	Mitogen-Activated Protein Kinase Kinase 2	Protein Coding	54	GC19M004090	9.573038101	https://www.genecards.org/cgi-bin/carddisp.pl?gene=MAP2K2
MIR216A	MicroRNA 216a	RNA Gene	19	GC02M055988	9.548089981	https://www.genecards.org/cgi-bin/carddisp.pl?gene=MIR216A
ACVR1B	Activin A Receptor Type 1B	Protein Coding	47	GC12P051951	9.548078537	https://www.genecards.org/cgi-bin/carddisp.pl?gene=ACVR1B
SNHG6	Small Nucleolar RNA Host Gene 6	RNA Gene	16	GC08M066921	9.545698166	https://www.genecards.org/cgi-bin/carddisp.pl?gene=SNHG6
CCR7	C-C Motif Chemokine Receptor 7	Protein Coding	45	GC17M040556	9.536105156	https://www.genecards.org/cgi-bin/carddisp.pl?gene=CCR7
KRT17	Keratin 17	Protein Coding	47	GC17M041619	9.531723976	https://www.genecards.org/cgi-bin/carddisp.pl?gene=KRT17
WNT11	Wnt Family Member 11	Protein Coding	45	GC11M076186	9.509878159	https://www.genecards.org/cgi-bin/carddisp.pl?gene=WNT11
HMBS	Hydroxymethylbilane Synthase	Protein Coding	45	GC11P119084	9.498301506	https://www.genecards.org/cgi-bin/carddisp.pl?gene=HMBS
OPCML	Opioid Binding Protein/Cell Adhesion Molecule Like	Protein Coding	43	GC11M132405	9.494431496	https://www.genecards.org/cgi-bin/carddisp.pl?gene=OPCML
HAMP	Hepcidin Antimicrobial Peptide	Protein Coding	44	GC19P039335	9.488956451	https://www.genecards.org/cgi-bin/carddisp.pl?gene=HAMP
IL2RA	Interleukin 2 Receptor Subunit Alpha	Protein Coding	51	GC10M006010	9.472955704	https://www.genecards.org/cgi-bin/carddisp.pl?gene=IL2RA
NTS	Neurotensin	Protein Coding	41	GC12P085876	9.449123383	https://www.genecards.org/cgi-bin/carddisp.pl?gene=NTS
DPP4	Dipeptidyl Peptidase 4	Protein Coding	50	GC02M161992	9.44713974	https://www.genecards.org/cgi-bin/carddisp.pl?gene=DPP4
FSCN1	Fascin Actin-Bundling Protein 1	Protein Coding	44	GC07P005592	9.440615654	https://www.genecards.org/cgi-bin/carddisp.pl?gene=FSCN1
CHUK	Component Of Inhibitor Of Nuclear Factor Kappa B Kinase Complex	Protein Coding	52	GC10M100188	9.43913269	https://www.genecards.org/cgi-bin/carddisp.pl?gene=CHUK
CYP17A1	Cytochrome P450 Family 17 Subfamily A Member 1	Protein Coding	50	GC10M102830	9.436286926	https://www.genecards.org/cgi-bin/carddisp.pl?gene=CYP17A1
PDCD4	Programmed Cell Death 4	Protein Coding	43	GC10P110871	9.427976608	https://www.genecards.org/cgi-bin/carddisp.pl?gene=PDCD4
DVL2	Dishevelled Segment Polarity Protein 2	Protein Coding	46	GC17M007225	9.422489166	https://www.genecards.org/cgi-bin/carddisp.pl?gene=DVL2
WNT7B	Wnt Family Member 7B	Protein Coding	45	GC22M045920	9.421491623	https://www.genecards.org/cgi-bin/carddisp.pl?gene=WNT7B
HDAC9	Histone Deacetylase 9	Protein Coding	47	GC07P018086	9.393870354	https://www.genecards.org/cgi-bin/carddisp.pl?gene=HDAC9
WNT4	Wnt Family Member 4	Protein Coding	48	GC01M022190	9.377829552	https://www.genecards.org/cgi-bin/carddisp.pl?gene=WNT4
NAPSA	Napsin A Aspartic Peptidase	Protein Coding	42	GC19M050389	9.376300812	https://www.genecards.org/cgi-bin/carddisp.pl?gene=NAPSA
ALDH1A1	Aldehyde Dehydrogenase 1 Family Member A1	Protein Coding	48	GC09M072900	9.374900818	https://www.genecards.org/cgi-bin/carddisp.pl?gene=ALDH1A1
FER1L4	Fer-1 Like Family Member 4 (Pseudogene)	Pseudogene	21	GC20M035558	9.373497009	https://www.genecards.org/cgi-bin/carddisp.pl?gene=FER1L4
ZDHHC2	Zinc Finger DHHC-Type Palmitoyltransferase 2	Protein Coding	39	GC08P017156	9.362856865	https://www.genecards.org/cgi-bin/carddisp.pl?gene=ZDHHC2
GSTM2	Glutathione S-Transferase Mu 2	Protein Coding	42	GC01P109668	9.349020004	https://www.genecards.org/cgi-bin/carddisp.pl?gene=GSTM2
CCKBR	Cholecystokinin B Receptor	Protein Coding	45	GC11P006259	9.341124535	https://www.genecards.org/cgi-bin/carddisp.pl?gene=CCKBR
MIR615	MicroRNA 615	RNA Gene	20	GC12P054033	9.338108063	https://www.genecards.org/cgi-bin/carddisp.pl?gene=MIR615
HLA-B	Major Histocompatibility Complex, Class I, B	Protein Coding	46	GC06M044691	9.314188004	https://www.genecards.org/cgi-bin/carddisp.pl?gene=HLA-B
IGF2-AS	IGF2 Antisense RNA	RNA Gene	24	GC11P002140	9.302453995	https://www.genecards.org/cgi-bin/carddisp.pl?gene=IGF2-AS
FGF19	Fibroblast Growth Factor 19	Protein Coding	44	GC11M069699	9.28942585	https://www.genecards.org/cgi-bin/carddisp.pl?gene=FGF19
RECK	Reversion Inducing Cysteine Rich Protein With Kazal Motifs	Protein Coding	41	GC09P036036	9.273856163	https://www.genecards.org/cgi-bin/carddisp.pl?gene=RECK
GJA1	Gap Junction Protein Alpha 1	Protein Coding	51	GC06P121436	9.271259308	https://www.genecards.org/cgi-bin/carddisp.pl?gene=GJA1
PECAM1	Platelet And Endothelial Cell Adhesion Molecule 1	Protein Coding	41	GC17M064319	9.253471375	https://www.genecards.org/cgi-bin/carddisp.pl?gene=PECAM1
SRA1	Steroid Receptor RNA Activator 1	Protein Coding	38	GC05M140537	9.244720459	https://www.genecards.org/cgi-bin/carddisp.pl?gene=SRA1
CLDN4	Claudin 4	Protein Coding	42	GC07P073799	9.189599037	https://www.genecards.org/cgi-bin/carddisp.pl?gene=CLDN4
TIFA	TRAF Interacting Protein With Forkhead Associated Domain	Protein Coding	37	GC04M112274	9.157692909	https://www.genecards.org/cgi-bin/carddisp.pl?gene=TIFA
PIM2	Pim-2 Proto-Oncogene, Serine/Threonine Kinase	Protein Coding	45	GC0XM048913	9.156757355	https://www.genecards.org/cgi-bin/carddisp.pl?gene=PIM2
PTGER4	Prostaglandin E Receptor 4	Protein Coding	47	GC05P040679	9.155384064	https://www.genecards.org/cgi-bin/carddisp.pl?gene=PTGER4
GLYAT	Glycine-N-Acyltransferase	Protein Coding	42	GC11M066411	9.13462925	https://www.genecards.org/cgi-bin/carddisp.pl?gene=GLYAT
IL12A	Interleukin 12A	Protein Coding	44	GC03P159988	9.131904602	https://www.genecards.org/cgi-bin/carddisp.pl?gene=IL12A
HLA-DRB1	Major Histocompatibility Complex, Class II, DR Beta 1	Protein Coding	48	GC06M032578	9.131567001	https://www.genecards.org/cgi-bin/carddisp.pl?gene=HLA-DRB1
F5	Coagulation Factor V	Protein Coding	45	GC01M169511	9.122924805	https://www.genecards.org/cgi-bin/carddisp.pl?gene=F5
TP73-AS1	TP73 Antisense RNA 1	RNA Gene	22	GC01M003735	9.116668701	https://www.genecards.org/cgi-bin/carddisp.pl?gene=TP73-AS1
MIR30C1	MicroRNA 30c-1	RNA Gene	22	GC01P040757	9.094614029	https://www.genecards.org/cgi-bin/carddisp.pl?gene=MIR30C1
POSTN	Periostin	Protein Coding	44	GC13M037562	9.087859154	https://www.genecards.org/cgi-bin/carddisp.pl?gene=POSTN
PPP2R1A	Protein Phosphatase 2 Scaffold Subunit Aalpha	Protein Coding	48	GC19P052189	9.086523056	https://www.genecards.org/cgi-bin/carddisp.pl?gene=PPP2R1A
ACSL4	Acyl-CoA Synthetase Long Chain Family Member 4	Protein Coding	45	GC0XM109624	9.07910347	https://www.genecards.org/cgi-bin/carddisp.pl?gene=ACSL4
ITGA6	Integrin Subunit Alpha 6	Protein Coding	50	GC02P172427	9.07611084	https://www.genecards.org/cgi-bin/carddisp.pl?gene=ITGA6
MIR9-2	MicroRNA 9-2	RNA Gene	19	GC05M088666	9.075184822	https://www.genecards.org/cgi-bin/carddisp.pl?gene=MIR9-2
RAB11FIP4	RAB11 Family Interacting Protein 4	Protein Coding	38	GC17P031391	9.066188812	https://www.genecards.org/cgi-bin/carddisp.pl?gene=RAB11FIP4
U2AF1	U2 Small Nuclear RNA Auxiliary Factor 1	Protein Coding	44	GC21M043092	9.054034233	https://www.genecards.org/cgi-bin/carddisp.pl?gene=U2AF1
MYCT1	MYC Target 1	Protein Coding	36	GC06P152697	9.047073364	https://www.genecards.org/cgi-bin/carddisp.pl?gene=MYCT1
HINT2	Histidine Triad Nucleotide Binding Protein 2	Protein Coding	38	GC09M035812	9.041166306	https://www.genecards.org/cgi-bin/carddisp.pl?gene=HINT2
LECT2	Leukocyte Cell Derived Chemotaxin 2	Protein Coding	37	GC05M135922	9.035237312	https://www.genecards.org/cgi-bin/carddisp.pl?gene=LECT2
NR0B2	Nuclear Receptor Subfamily 0 Group B Member 2	Protein Coding	44	GC01M026922	9.031588554	https://www.genecards.org/cgi-bin/carddisp.pl?gene=NR0B2
HOXA-AS2	HOXA Cluster Antisense RNA 2	RNA Gene	18	GC07P027107	9.016534805	https://www.genecards.org/cgi-bin/carddisp.pl?gene=HOXA-AS2
MIR30B	MicroRNA 30b	RNA Gene	20	GC08M134800	9.014032364	https://www.genecards.org/cgi-bin/carddisp.pl?gene=MIR30B
INSR	Insulin Receptor	Protein Coding	54	GC19M007112	9.008999825	https://www.genecards.org/cgi-bin/carddisp.pl?gene=INSR
DVL3	Dishevelled Segment Polarity Protein 3	Protein Coding	47	GC03P184155	8.987133026	https://www.genecards.org/cgi-bin/carddisp.pl?gene=DVL3
CREB1	CAMP Responsive Element Binding Protein 1	Protein Coding	50	GC02P207529	8.985861778	https://www.genecards.org/cgi-bin/carddisp.pl?gene=CREB1
ARHGEF39	Rho Guanine Nucleotide Exchange Factor 39	Protein Coding	34	GC09M035658	8.982950211	https://www.genecards.org/cgi-bin/carddisp.pl?gene=ARHGEF39
GSTA4	Glutathione S-Transferase Alpha 4	Protein Coding	44	GC06M052977	8.97574234	https://www.genecards.org/cgi-bin/carddisp.pl?gene=GSTA4
WT1-AS	WT1 Antisense RNA	RNA Gene	25	GC11P032434	8.975462914	https://www.genecards.org/cgi-bin/carddisp.pl?gene=WT1-AS
KISS1	KiSS-1 Metastasis Suppressor	Protein Coding	42	GC01M204190	8.972096443	https://www.genecards.org/cgi-bin/carddisp.pl?gene=KISS1
TSHR	Thyroid Stimulating Hormone Receptor	Protein Coding	48	GC14P080954	8.956767082	https://www.genecards.org/cgi-bin/carddisp.pl?gene=TSHR
ODC1	Ornithine Decarboxylase 1	Protein Coding	49	GC02M010432	8.955013275	https://www.genecards.org/cgi-bin/carddisp.pl?gene=ODC1
UTP6	UTP6 Small Subunit Processome Component	Protein Coding	38	GC17M031860	8.949981689	https://www.genecards.org/cgi-bin/carddisp.pl?gene=UTP6
MIRLET7A2	MicroRNA Let-7a-2	RNA Gene	20	GC11M122146	8.926807404	https://www.genecards.org/cgi-bin/carddisp.pl?gene=MIRLET7A2
SEMA4A	Semaphorin 4A	Protein Coding	45	GC01P156147	8.9252491	https://www.genecards.org/cgi-bin/carddisp.pl?gene=SEMA4A
ELOC	Elongin C	Protein Coding	34	GC08M073939	8.905443192	https://www.genecards.org/cgi-bin/carddisp.pl?gene=ELOC
DLGAP5	DLG Associated Protein 5	Protein Coding	40	GC14M055148	8.904514313	https://www.genecards.org/cgi-bin/carddisp.pl?gene=DLGAP5
CASC9	Cancer Susceptibility 9	RNA Gene	15	GC08M075132	8.870079041	https://www.genecards.org/cgi-bin/carddisp.pl?gene=CASC9
ILK	Integrin Linked Kinase	Protein Coding	47	GC11P006604	8.868355751	https://www.genecards.org/cgi-bin/carddisp.pl?gene=ILK
LEP	Leptin	Protein Coding	48	GC07P128241	8.8673563	https://www.genecards.org/cgi-bin/carddisp.pl?gene=LEP
WNT5B	Wnt Family Member 5B	Protein Coding	45	GC12P001529	8.864614487	https://www.genecards.org/cgi-bin/carddisp.pl?gene=WNT5B
PXN	Paxillin	Protein Coding	46	GC12M120210	8.862904549	https://www.genecards.org/cgi-bin/carddisp.pl?gene=PXN
IL18	Interleukin 18	Protein Coding	44	GC11M112143	8.855573654	https://www.genecards.org/cgi-bin/carddisp.pl?gene=IL18
TKT	Transketolase	Protein Coding	48	GC03M053224	8.843259811	https://www.genecards.org/cgi-bin/carddisp.pl?gene=TKT
SERPINB4	Serpin Family B Member 4	Protein Coding	39	GC18M063637	8.831772804	https://www.genecards.org/cgi-bin/carddisp.pl?gene=SERPINB4
IL1A	Interleukin 1 Alpha	Protein Coding	44	GC02M112773	8.828069687	https://www.genecards.org/cgi-bin/carddisp.pl?gene=IL1A
FALEC	Focally Amplified Long Non-Coding RNA In Epithelial Cancer	RNA Gene	14	GC01P150515	8.82563591	https://www.genecards.org/cgi-bin/carddisp.pl?gene=FALEC
FADD	Fas Associated Via Death Domain	Protein Coding	48	GC11P070203	8.824682236	https://www.genecards.org/cgi-bin/carddisp.pl?gene=FADD
IKBKB	Inhibitor Of Nuclear Factor Kappa B Kinase Subunit Beta	Protein Coding	53	GC08P042271	8.821718216	https://www.genecards.org/cgi-bin/carddisp.pl?gene=IKBKB
S100A7	S100 Calcium Binding Protein A7	Protein Coding	41	GC01M153457	8.815343857	https://www.genecards.org/cgi-bin/carddisp.pl?gene=S100A7
IGFBP2	Insulin Like Growth Factor Binding Protein 2	Protein Coding	44	GC02P216632	8.794500351	https://www.genecards.org/cgi-bin/carddisp.pl?gene=IGFBP2
WNT8B	Wnt Family Member 8B	Protein Coding	42	GC10P100463	8.793779373	https://www.genecards.org/cgi-bin/carddisp.pl?gene=WNT8B
CERNA2	Competing Endogenous LncRNA 2 For MicroRNA Let-7b	RNA Gene	11	GC10M084169	8.792533875	https://www.genecards.org/cgi-bin/carddisp.pl?gene=CERNA2
BCL2L11	BCL2 Like 11	Protein Coding	45	GC02P111119	8.790998459	https://www.genecards.org/cgi-bin/carddisp.pl?gene=BCL2L11
NRP1	Neuropilin 1	Protein Coding	47	GC10M033177	8.784514427	https://www.genecards.org/cgi-bin/carddisp.pl?gene=NRP1
BMP4	Bone Morphogenetic Protein 4	Protein Coding	50	GC14M053949	8.773724556	https://www.genecards.org/cgi-bin/carddisp.pl?gene=BMP4
TTC36	Tetratricopeptide Repeat Domain 36	Protein Coding	31	GC11P118527	8.761464119	https://www.genecards.org/cgi-bin/carddisp.pl?gene=TTC36
DCUN1D1	Defective In Cullin Neddylation 1 Domain Containing 1	Protein Coding	38	GC03M182938	8.73620224	https://www.genecards.org/cgi-bin/carddisp.pl?gene=DCUN1D1
MOK	MOK Protein Kinase	Protein Coding	36	GC14M102224	8.733595848	https://www.genecards.org/cgi-bin/carddisp.pl?gene=MOK
EPHA3	EPH Receptor A3	Protein Coding	47	GC03P089077	8.724768639	https://www.genecards.org/cgi-bin/carddisp.pl?gene=EPHA3
CD80	CD80 Molecule	Protein Coding	42	GC03M119524	8.722895622	https://www.genecards.org/cgi-bin/carddisp.pl?gene=CD80
MIR124-2	MicroRNA 124-2	RNA Gene	19	GC08P064379	8.694263458	https://www.genecards.org/cgi-bin/carddisp.pl?gene=MIR124-2
PDX1	Pancreatic And Duodenal Homeobox 1	Protein Coding	48	GC13P027921	8.684918404	https://www.genecards.org/cgi-bin/carddisp.pl?gene=PDX1
CSF1R	Colony Stimulating Factor 1 Receptor	Protein Coding	52	GC05M150053	8.678198814	https://www.genecards.org/cgi-bin/carddisp.pl?gene=CSF1R
CCR5	C-C Motif Chemokine Receptor 5	Protein Coding	47	GC03P046383	8.670563698	https://www.genecards.org/cgi-bin/carddisp.pl?gene=CCR5
AZIN1	Antizyme Inhibitor 1	Protein Coding	40	GC08M102826	8.665117264	https://www.genecards.org/cgi-bin/carddisp.pl?gene=AZIN1
DRAIC	Downregulated RNA In Cancer, Inhibitor Of Cell Invasion And Migration	RNA Gene	14	GC15P075584	8.662332535	https://www.genecards.org/cgi-bin/carddisp.pl?gene=DRAIC
TTN	Titin	Protein Coding	48	GC02M178525	8.652976036	https://www.genecards.org/cgi-bin/carddisp.pl?gene=TTN
IL17A	Interleukin 17A	Protein Coding	43	GC06P052186	8.651689529	https://www.genecards.org/cgi-bin/carddisp.pl?gene=IL17A
CFAP52	Cilia And Flagella Associated Protein 52	Protein Coding	32	GC17P009576	8.64396286	https://www.genecards.org/cgi-bin/carddisp.pl?gene=CFAP52
ANXA1	Annexin A1	Protein Coding	50	GC09P073151	8.637359619	https://www.genecards.org/cgi-bin/carddisp.pl?gene=ANXA1
ARAF	A-Raf Proto-Oncogene, Serine/Threonine Kinase	Protein Coding	47	GC0XP047562	8.634634972	https://www.genecards.org/cgi-bin/carddisp.pl?gene=ARAF
POLH	DNA Polymerase Eta	Protein Coding	49	GC06P043576	8.627385139	https://www.genecards.org/cgi-bin/carddisp.pl?gene=POLH
ABL1	ABL Proto-Oncogene 1, Non-Receptor Tyrosine Kinase	Protein Coding	53	GC09P130713	8.614344597	https://www.genecards.org/cgi-bin/carddisp.pl?gene=ABL1
MYO1B	Myosin IB	Protein Coding	39	GC02P191246	8.589963913	https://www.genecards.org/cgi-bin/carddisp.pl?gene=MYO1B
MMP10	Matrix Metallopeptidase 10	Protein Coding	47	GC11M102770	8.573604584	https://www.genecards.org/cgi-bin/carddisp.pl?gene=MMP10
KRT10	Keratin 10	Protein Coding	43	GC17M040818	8.557799339	https://www.genecards.org/cgi-bin/carddisp.pl?gene=KRT10
CCND2	Cyclin D2	Protein Coding	50	GC12P010809	8.540390968	https://www.genecards.org/cgi-bin/carddisp.pl?gene=CCND2
NOTCH3	Notch Receptor 3	Protein Coding	50	GC19M015159	8.534715652	https://www.genecards.org/cgi-bin/carddisp.pl?gene=NOTCH3
MIR22HG	MIR22 Host Gene	RNA Gene	26	GC17M001729	8.52363205	https://www.genecards.org/cgi-bin/carddisp.pl?gene=MIR22HG
GSN	Gelsolin	Protein Coding	49	GC09P121201	8.515817642	https://www.genecards.org/cgi-bin/carddisp.pl?gene=GSN
TEK	TEK Receptor Tyrosine Kinase	Protein Coding	51	GC09P027109	8.504593849	https://www.genecards.org/cgi-bin/carddisp.pl?gene=TEK
MUC6	Mucin 6, Oligomeric Mucus/Gel-Forming	Protein Coding	38	GC11M001012	8.482239723	https://www.genecards.org/cgi-bin/carddisp.pl?gene=MUC6
RNF43	Ring Finger Protein 43	Protein Coding	38	GC17M058352	8.481011391	https://www.genecards.org/cgi-bin/carddisp.pl?gene=RNF43
PRC1-AS1	PRC1 Antisense RNA 1	RNA Gene	12	GC15P090966	8.465236664	https://www.genecards.org/cgi-bin/carddisp.pl?gene=PRC1-AS1
POMC	Proopiomelanocortin	Protein Coding	48	GC02M025160	8.457538605	https://www.genecards.org/cgi-bin/carddisp.pl?gene=POMC
NDRG1	N-Myc Downstream Regulated 1	Protein Coding	45	GC08M133237	8.452014923	https://www.genecards.org/cgi-bin/carddisp.pl?gene=NDRG1
CEACAM6	CEA Cell Adhesion Molecule 6	Protein Coding	41	GC19P041750	8.450194359	https://www.genecards.org/cgi-bin/carddisp.pl?gene=CEACAM6
PRAL	P53 Regulation Associated LncRNA	RNA Gene	8	GC17M006773	8.431387901	https://www.genecards.org/cgi-bin/carddisp.pl?gene=PRAL
CXCR3	C-X-C Motif Chemokine Receptor 3	Protein Coding	45	GC0XM071615	8.430282593	https://www.genecards.org/cgi-bin/carddisp.pl?gene=CXCR3
NNT-AS1	NNT Antisense RNA 1	RNA Gene	14	GC05M043699	8.421841621	https://www.genecards.org/cgi-bin/carddisp.pl?gene=NNT-AS1
CCND3	Cyclin D3	Protein Coding	48	GC06M041934	8.41992569	https://www.genecards.org/cgi-bin/carddisp.pl?gene=CCND3
PKHD1	PKHD1 Ciliary IPT Domain Containing Fibrocystin/Polyductin	Protein Coding	38	GC06M051588	8.416187286	https://www.genecards.org/cgi-bin/carddisp.pl?gene=PKHD1
HLA-DQB1	Major Histocompatibility Complex, Class II, DQ Beta 1	Protein Coding	43	GC06M044793	8.408550262	https://www.genecards.org/cgi-bin/carddisp.pl?gene=HLA-DQB1
CUL2	Cullin 2	Protein Coding	43	GC10M035046	8.399588585	https://www.genecards.org/cgi-bin/carddisp.pl?gene=CUL2
MMP12	Matrix Metallopeptidase 12	Protein Coding	45	GC11M102862	8.387634277	https://www.genecards.org/cgi-bin/carddisp.pl?gene=MMP12
SLC7A5	Solute Carrier Family 7 Member 5	Protein Coding	45	GC16M087830	8.381365776	https://www.genecards.org/cgi-bin/carddisp.pl?gene=SLC7A5
ATR	ATR Serine/Threonine Kinase	Protein Coding	52	GC03M142449	8.368253708	https://www.genecards.org/cgi-bin/carddisp.pl?gene=ATR
CDC42	Cell Division Cycle 42	Protein Coding	51	GC01P022087	8.35378933	https://www.genecards.org/cgi-bin/carddisp.pl?gene=CDC42
IL1RN	Interleukin 1 Receptor Antagonist	Protein Coding	48	GC02P116199	8.349577904	https://www.genecards.org/cgi-bin/carddisp.pl?gene=IL1RN
ACTL6A	Actin Like 6A	Protein Coding	42	GC03P179562	8.311415672	https://www.genecards.org/cgi-bin/carddisp.pl?gene=ACTL6A
C20orf204	Chromosome 20 Open Reading Frame 204	Protein Coding	15	GC20P064450	8.306126595	https://www.genecards.org/cgi-bin/carddisp.pl?gene=C20orf204
CPS1-IT1	CPS1 Intronic Transcript 1	RNA Gene	16	GC02P210617	8.26940918	https://www.genecards.org/cgi-bin/carddisp.pl?gene=CPS1-IT1
CPE	Carboxypeptidase E	Protein Coding	45	GC04P165361	8.268204689	https://www.genecards.org/cgi-bin/carddisp.pl?gene=CPE
NR1H2	Nuclear Receptor Subfamily 1 Group H Member 2	Protein Coding	49	GC19P050329	8.267226219	https://www.genecards.org/cgi-bin/carddisp.pl?gene=NR1H2
CYP2D6	Cytochrome P450 Family 2 Subfamily D Member 6	Protein Coding	49	GC22M042126	8.256271362	https://www.genecards.org/cgi-bin/carddisp.pl?gene=CYP2D6
TXN	Thioredoxin	Protein Coding	46	GC09M110243	8.253334045	https://www.genecards.org/cgi-bin/carddisp.pl?gene=TXN
GLI2	GLI Family Zinc Finger 2	Protein Coding	48	GC02P120735	8.252426147	https://www.genecards.org/cgi-bin/carddisp.pl?gene=GLI2
MIR26A2	MicroRNA 26a-2	RNA Gene	20	GC12M057824	8.24532032	https://www.genecards.org/cgi-bin/carddisp.pl?gene=MIR26A2
MIR136	MicroRNA 136	RNA Gene	19	GC14P105459	8.237758636	https://www.genecards.org/cgi-bin/carddisp.pl?gene=MIR136
SNHG3	Small Nucleolar RNA Host Gene 3	RNA Gene	18	GC01P028506	8.232765198	https://www.genecards.org/cgi-bin/carddisp.pl?gene=SNHG3
LINC00473	Long Intergenic Non-Protein Coding RNA 473	RNA Gene	19	GC06M165328	8.222873688	https://www.genecards.org/cgi-bin/carddisp.pl?gene=LINC00473
RASGRP1	RAS Guanyl Releasing Protein 1	Protein Coding	48	GC15M038488	8.207730293	https://www.genecards.org/cgi-bin/carddisp.pl?gene=RASGRP1
LINC01138	Long Intergenic Non-Protein Coding RNA 1138	RNA Gene	14	GC01M148355	8.20134449	https://www.genecards.org/cgi-bin/carddisp.pl?gene=LINC01138
BAIAP2-DT	BAIAP2 Divergent Transcript	RNA Gene	13	GC17M081059	8.200628281	https://www.genecards.org/cgi-bin/carddisp.pl?gene=BAIAP2-DT
S100B	S100 Calcium Binding Protein B	Protein Coding	46	GC21M048019	8.198604584	https://www.genecards.org/cgi-bin/carddisp.pl?gene=S100B
TLR9	Toll Like Receptor 9	Protein Coding	45	GC03M052222	8.193774223	https://www.genecards.org/cgi-bin/carddisp.pl?gene=TLR9
TACSTD2	Tumor Associated Calcium Signal Transducer 2	Protein Coding	44	GC01M058575	8.188750267	https://www.genecards.org/cgi-bin/carddisp.pl?gene=TACSTD2
MIR103A2	MicroRNA 103a-2	RNA Gene	18	GC20P003917	8.186793327	https://www.genecards.org/cgi-bin/carddisp.pl?gene=MIR103A2
MIR500A	MicroRNA 500a	RNA Gene	16	GC0XP050008	8.183644295	https://www.genecards.org/cgi-bin/carddisp.pl?gene=MIR500A
MAP2K4	Mitogen-Activated Protein Kinase Kinase 4	Protein Coding	47	GC17P012020	8.178756714	https://www.genecards.org/cgi-bin/carddisp.pl?gene=MAP2K4
EPHB4	EPH Receptor B4	Protein Coding	52	GC07M100803	8.162798882	https://www.genecards.org/cgi-bin/carddisp.pl?gene=EPHB4
PTTG1	PTTG1 Regulator Of Sister Chromatid Separation, Securin	Protein Coding	44	GC05P160422	8.160482407	https://www.genecards.org/cgi-bin/carddisp.pl?gene=PTTG1
FRAT1	FRAT Regulator Of WNT Signaling Pathway 1	Protein Coding	40	GC10P097319	8.150177002	https://www.genecards.org/cgi-bin/carddisp.pl?gene=FRAT1
FAN1	FANCD2 And FANCI Associated Nuclease 1	Protein Coding	37	GC15P031815	8.145692825	https://www.genecards.org/cgi-bin/carddisp.pl?gene=FAN1
RACK1	Receptor For Activated C Kinase 1	Protein Coding	38	GC05M181352	8.14361763	https://www.genecards.org/cgi-bin/carddisp.pl?gene=RACK1
DMD	Dystrophin	Protein Coding	47	GC0XM031097	8.142983437	https://www.genecards.org/cgi-bin/carddisp.pl?gene=DMD
SSTR2	Somatostatin Receptor 2	Protein Coding	48	GC17P073165	8.130167961	https://www.genecards.org/cgi-bin/carddisp.pl?gene=SSTR2
MIR1-2	MicroRNA 1-2	RNA Gene	18	GC18M021828	8.112534523	https://www.genecards.org/cgi-bin/carddisp.pl?gene=MIR1-2
PNPLA3	Patatin Like Phospholipase Domain Containing 3	Protein Coding	41	GC22P043923	8.091663361	https://www.genecards.org/cgi-bin/carddisp.pl?gene=PNPLA3
CD4	CD4 Molecule	Protein Coding	50	GC12P006786	8.084704399	https://www.genecards.org/cgi-bin/carddisp.pl?gene=CD4
TRIM33	Tripartite Motif Containing 33	Protein Coding	44	GC01M114392	8.076025009	https://www.genecards.org/cgi-bin/carddisp.pl?gene=TRIM33
TFR2	Transferrin Receptor 2	Protein Coding	45	GC07M100620	8.074919701	https://www.genecards.org/cgi-bin/carddisp.pl?gene=TFR2
LAMB3	Laminin Subunit Beta 3	Protein Coding	46	GC01M209614	8.074287415	https://www.genecards.org/cgi-bin/carddisp.pl?gene=LAMB3
DOCK8	Dedicator Of Cytokinesis 8	Protein Coding	43	GC09P000214	8.072860718	https://www.genecards.org/cgi-bin/carddisp.pl?gene=DOCK8
YBX1	Y-Box Binding Protein 1	Protein Coding	40	GC01P042682	8.067820549	https://www.genecards.org/cgi-bin/carddisp.pl?gene=YBX1
GIHCG	GIHCG Inhibitor Of MiR-200b/200a/429 Expression	RNA Gene	12	GC12M058010	8.064751625	https://www.genecards.org/cgi-bin/carddisp.pl?gene=GIHCG
IGF2BP3	Insulin Like Growth Factor 2 MRNA Binding Protein 3	Protein Coding	42	GC07M023316	8.060976028	https://www.genecards.org/cgi-bin/carddisp.pl?gene=IGF2BP3
STMN1	Stathmin 1	Protein Coding	44	GC01M025884	8.059393883	https://www.genecards.org/cgi-bin/carddisp.pl?gene=STMN1
IVL	Involucrin	Protein Coding	38	GC01P152881	8.055653572	https://www.genecards.org/cgi-bin/carddisp.pl?gene=IVL
FDPS	Farnesyl Diphosphate Synthase	Protein Coding	46	GC01P155308	8.054440498	https://www.genecards.org/cgi-bin/carddisp.pl?gene=FDPS
DBH-AS1	DBH Antisense RNA 1	RNA Gene	19	GC09M133654	8.054302216	https://www.genecards.org/cgi-bin/carddisp.pl?gene=DBH-AS1
FOXA1	Forkhead Box A1	Protein Coding	43	GC14M037589	8.050977707	https://www.genecards.org/cgi-bin/carddisp.pl?gene=FOXA1
HBEGF	Heparin Binding EGF Like Growth Factor	Protein Coding	44	GC05M140332	8.042759895	https://www.genecards.org/cgi-bin/carddisp.pl?gene=HBEGF
LINC02055	Long Intergenic Non-Protein Coding RNA 2055	RNA Gene	11	GC08P135859	8.042655945	https://www.genecards.org/cgi-bin/carddisp.pl?gene=LINC02055
PSMB9	Proteasome 20S Subunit Beta 9	Protein Coding	47	GC06P052017	8.032296181	https://www.genecards.org/cgi-bin/carddisp.pl?gene=PSMB9
FERMT1	FERM Domain Containing Kindlin 1	Protein Coding	43	GC20M006074	8.030853271	https://www.genecards.org/cgi-bin/carddisp.pl?gene=FERMT1
CSF1	Colony Stimulating Factor 1	Protein Coding	44	GC01P109911	8.015732765	https://www.genecards.org/cgi-bin/carddisp.pl?gene=CSF1
MVP	Major Vault Protein	Protein Coding	41	GC16P030752	8.012866974	https://www.genecards.org/cgi-bin/carddisp.pl?gene=MVP
SLCO1B3	Solute Carrier Organic Anion Transporter Family Member 1B3	Protein Coding	44	GC12P020810	8.011116028	https://www.genecards.org/cgi-bin/carddisp.pl?gene=SLCO1B3
FOLH1	Folate Hydrolase 1	Protein Coding	47	GC11M066310	8.007351875	https://www.genecards.org/cgi-bin/carddisp.pl?gene=FOLH1
INHA	Inhibin Subunit Alpha	Protein Coding	44	GC02P219569	8.005293846	https://www.genecards.org/cgi-bin/carddisp.pl?gene=INHA
APEX1	Apurinic/Apyrimidinic Endodeoxyribonuclease 1	Protein Coding	45	GC14P020455	8.004210472	https://www.genecards.org/cgi-bin/carddisp.pl?gene=APEX1
SALL4	Spalt Like Transcription Factor 4	Protein Coding	44	GC20M051784	8.003446579	https://www.genecards.org/cgi-bin/carddisp.pl?gene=SALL4
AOC4P	Amine Oxidase Copper Containing 4, Pseudogene	Pseudogene	11	GC17P042865	7.995897293	https://www.genecards.org/cgi-bin/carddisp.pl?gene=AOC4P
MIR29B1	MicroRNA 29b-1	RNA Gene	20	GC07M130877	7.993062019	https://www.genecards.org/cgi-bin/carddisp.pl?gene=MIR29B1
FAP	Fibroblast Activation Protein Alpha	Protein Coding	43	GC02M162170	7.988415718	https://www.genecards.org/cgi-bin/carddisp.pl?gene=FAP
SOX4	SRY-Box Transcription Factor 4	Protein Coding	44	GC06P021593	7.98590374	https://www.genecards.org/cgi-bin/carddisp.pl?gene=SOX4
TMEM51-AS1	TMEM51 Antisense RNA 1	RNA Gene	19	GC01M015111	7.983605385	https://www.genecards.org/cgi-bin/carddisp.pl?gene=TMEM51-AS1
SDHAF2	Succinate Dehydrogenase Complex Assembly Factor 2	Protein Coding	42	GC11P061430	7.972399235	https://www.genecards.org/cgi-bin/carddisp.pl?gene=SDHAF2
ADIPOQ	Adiponectin, C1Q And Collagen Domain Containing	Protein Coding	45	GC03P186842	7.954912186	https://www.genecards.org/cgi-bin/carddisp.pl?gene=ADIPOQ
CDC25C	Cell Division Cycle 25C	Protein Coding	49	GC05M138285	7.941802025	https://www.genecards.org/cgi-bin/carddisp.pl?gene=CDC25C
CD68	CD68 Molecule	Protein Coding	40	GC17P007579	7.92901516	https://www.genecards.org/cgi-bin/carddisp.pl?gene=CD68
MIR7-3HG	MIR7-3 Host Gene	RNA Gene	23	GC19P004806	7.918787003	https://www.genecards.org/cgi-bin/carddisp.pl?gene=MIR7-3HG
BAG1	BAG Cochaperone 1	Protein Coding	43	GC09M033245	7.915791512	https://www.genecards.org/cgi-bin/carddisp.pl?gene=BAG1
C14orf132	Chromosome 14 Open Reading Frame 132	Protein Coding	23	GC14P096040	7.914605618	https://www.genecards.org/cgi-bin/carddisp.pl?gene=C14orf132
CCN1	Cellular Communication Network Factor 1	Protein Coding	31	GC01P085581	7.903053761	https://www.genecards.org/cgi-bin/carddisp.pl?gene=CCN1
GADD45A	Growth Arrest And DNA Damage Inducible Alpha	Protein Coding	45	GC01P067685	7.897902012	https://www.genecards.org/cgi-bin/carddisp.pl?gene=GADD45A
PRL	Prolactin	Protein Coding	44	GC06M022287	7.895780087	https://www.genecards.org/cgi-bin/carddisp.pl?gene=PRL
MAP3K20	Mitogen-Activated Protein Kinase Kinase Kinase 20	Protein Coding	40	GC02P173076	7.887869835	https://www.genecards.org/cgi-bin/carddisp.pl?gene=MAP3K20
PLIN2	Perilipin 2	Protein Coding	44	GC09M019123	7.874016285	https://www.genecards.org/cgi-bin/carddisp.pl?gene=PLIN2
MIR497	MicroRNA 497	RNA Gene	18	GC17M007022	7.863443375	https://www.genecards.org/cgi-bin/carddisp.pl?gene=MIR497
MCM2	Minichromosome Maintenance Complex Component 2	Protein Coding	48	GC03P127598	7.863182545	https://www.genecards.org/cgi-bin/carddisp.pl?gene=MCM2
CEACAM7	CEA Cell Adhesion Molecule 7	Protein Coding	38	GC19M041673	7.853268147	https://www.genecards.org/cgi-bin/carddisp.pl?gene=CEACAM7
NCOA3	Nuclear Receptor Coactivator 3	Protein Coding	47	GC20P047501	7.849160671	https://www.genecards.org/cgi-bin/carddisp.pl?gene=NCOA3
GDF15	Growth Differentiation Factor 15	Protein Coding	43	GC19P025548	7.847167969	https://www.genecards.org/cgi-bin/carddisp.pl?gene=GDF15
IDO1	Indoleamine 2,3-Dioxygenase 1	Protein Coding	45	GC08P039891	7.839120865	https://www.genecards.org/cgi-bin/carddisp.pl?gene=IDO1
CLDN1	Claudin 1	Protein Coding	48	GC03M190305	7.83791256	https://www.genecards.org/cgi-bin/carddisp.pl?gene=CLDN1
PCAT29	Prostate Cancer Associated Transcript 29	RNA Gene	15	GC15P076293	7.8364048	https://www.genecards.org/cgi-bin/carddisp.pl?gene=PCAT29
ZNF674-AS1	ZNF674 Antisense RNA 1 (Head To Head)	RNA Gene	14	GC0XP046545	7.830120087	https://www.genecards.org/cgi-bin/carddisp.pl?gene=ZNF674-AS1
HAVCR2	Hepatitis A Virus Cellular Receptor 2	Protein Coding	44	GC05M157063	7.823841572	https://www.genecards.org/cgi-bin/carddisp.pl?gene=HAVCR2
GAS5-AS1	GAS5 Antisense RNA 1	RNA Gene	13	GC01P173863	7.818458557	https://www.genecards.org/cgi-bin/carddisp.pl?gene=GAS5-AS1
SREBF1	Sterol Regulatory Element Binding Transcription Factor 1	Protein Coding	46	GC17M017810	7.803807735	https://www.genecards.org/cgi-bin/carddisp.pl?gene=SREBF1
DKC1	Dyskerin Pseudouridine Synthase 1	Protein Coding	48	GC0XP154762	7.802733898	https://www.genecards.org/cgi-bin/carddisp.pl?gene=DKC1
ENSG00000250899		RNA Gene	9	GC12P003041	7.792630196	https://www.genecards.org/cgi-bin/carddisp.pl?gene=ENSG00000250899
HCCAT5	Hepatocellular Carcinoma Associated Transcript 5	RNA Gene	15	GC16P073092	7.790073395	https://www.genecards.org/cgi-bin/carddisp.pl?gene=HCCAT5
PSMB8	Proteasome 20S Subunit Beta 8	Protein Coding	51	GC06M032840	7.772769451	https://www.genecards.org/cgi-bin/carddisp.pl?gene=PSMB8
SFN	Stratifin	Protein Coding	47	GC01P026875	7.755058289	https://www.genecards.org/cgi-bin/carddisp.pl?gene=SFN
CADM1	Cell Adhesion Molecule 1	Protein Coding	43	GC11M115169	7.746904373	https://www.genecards.org/cgi-bin/carddisp.pl?gene=CADM1
CD36	CD36 Molecule	Protein Coding	49	GC07P080369	7.741850853	https://www.genecards.org/cgi-bin/carddisp.pl?gene=CD36
MIRLET7F2	MicroRNA Let-7f-2	RNA Gene	18	GC0XM053593	7.730593681	https://www.genecards.org/cgi-bin/carddisp.pl?gene=MIRLET7F2
HDAC2	Histone Deacetylase 2	Protein Coding	52	GC06M113933	7.727524281	https://www.genecards.org/cgi-bin/carddisp.pl?gene=HDAC2
LINC00974	Long Intergenic Non-Protein Coding RNA 974	RNA Gene	15	GC17M041549	7.721853256	https://www.genecards.org/cgi-bin/carddisp.pl?gene=LINC00974
BIRC7	Baculoviral IAP Repeat Containing 7	Protein Coding	40	GC20P063235	7.715981007	https://www.genecards.org/cgi-bin/carddisp.pl?gene=BIRC7
CARD8-AS1	CARD8 Antisense RNA 1	RNA Gene	13	GC19P048255	7.713638306	https://www.genecards.org/cgi-bin/carddisp.pl?gene=CARD8-AS1
NRG1	Neuregulin 1	Protein Coding	47	GC08P031639	7.690178394	https://www.genecards.org/cgi-bin/carddisp.pl?gene=NRG1
GRN	Granulin Precursor	Protein Coding	47	GC17P044345	7.687896252	https://www.genecards.org/cgi-bin/carddisp.pl?gene=GRN
PAK1	P21 (RAC1) Activated Kinase 1	Protein Coding	49	GC11M077321	7.679973602	https://www.genecards.org/cgi-bin/carddisp.pl?gene=PAK1
BID	BH3 Interacting Domain Death Agonist	Protein Coding	46	GC22M017734	7.678544044	https://www.genecards.org/cgi-bin/carddisp.pl?gene=BID
CXCR2	C-X-C Motif Chemokine Receptor 2	Protein Coding	48	GC02P218125	7.672131538	https://www.genecards.org/cgi-bin/carddisp.pl?gene=CXCR2
KRT13	Keratin 13	Protein Coding	44	GC17M041500	7.671002865	https://www.genecards.org/cgi-bin/carddisp.pl?gene=KRT13
TAP1	Transporter 1, ATP Binding Cassette Subfamily B Member	Protein Coding	48	GC06M044802	7.63659811	https://www.genecards.org/cgi-bin/carddisp.pl?gene=TAP1
ACTA2-AS1	ACTA2 Antisense RNA 1	RNA Gene	16	GC10P088932	7.629559517	https://www.genecards.org/cgi-bin/carddisp.pl?gene=ACTA2-AS1
IATPR	ITGB1 Adjacent Tumor Promoting LncRNA	RNA Gene	9	GC10M033073	7.623527527	https://www.genecards.org/cgi-bin/carddisp.pl?gene=IATPR
PCNA-AS1	PCNA Antisense RNA 1	RNA Gene	11	GC20P005119	7.619402885	https://www.genecards.org/cgi-bin/carddisp.pl?gene=PCNA-AS1
KL	Klotho	Protein Coding	46	GC13P033016	7.610943317	https://www.genecards.org/cgi-bin/carddisp.pl?gene=KL
LDC1P	Leucine Decarboxylase 1, Pseudogene	Pseudogene	9	GC01P031501	7.609893322	https://www.genecards.org/cgi-bin/carddisp.pl?gene=LDC1P
LINC00665	Long Intergenic Non-Protein Coding RNA 665	RNA Gene	15	GC19M045563	7.606427193	https://www.genecards.org/cgi-bin/carddisp.pl?gene=LINC00665
PDGFB	Platelet Derived Growth Factor Subunit B	Protein Coding	50	GC22M047757	7.600645542	https://www.genecards.org/cgi-bin/carddisp.pl?gene=PDGFB
TDGF1	Teratocarcinoma-Derived Growth Factor 1	Protein Coding	42	GC03P046576	7.587609291	https://www.genecards.org/cgi-bin/carddisp.pl?gene=TDGF1
TFRC	Transferrin Receptor	Protein Coding	49	GC03M196027	7.582685471	https://www.genecards.org/cgi-bin/carddisp.pl?gene=TFRC
NR2F1-AS1	NR2F1 Antisense RNA 1	RNA Gene	16	GC05M093409	7.575661659	https://www.genecards.org/cgi-bin/carddisp.pl?gene=NR2F1-AS1
GPC3-AS1	GPC3 Antisense RNA 1	RNA Gene	10	GC0XP133897	7.575661659	https://www.genecards.org/cgi-bin/carddisp.pl?gene=GPC3-AS1
EGILA	EGFR Interacting LncRNA	RNA Gene	9	GC14M020774	7.575661659	https://www.genecards.org/cgi-bin/carddisp.pl?gene=EGILA
MICA	MHC Class I Polypeptide-Related Sequence A	Protein Coding	39	GC06P031399	7.56199646	https://www.genecards.org/cgi-bin/carddisp.pl?gene=MICA
PGF	Placental Growth Factor	Protein Coding	44	GC14M074941	7.550929546	https://www.genecards.org/cgi-bin/carddisp.pl?gene=PGF
HMGCR	3-Hydroxy-3-Methylglutaryl-CoA Reductase	Protein Coding	47	GC05P075336	7.54577446	https://www.genecards.org/cgi-bin/carddisp.pl?gene=HMGCR
EWSR1	EWS RNA Binding Protein 1	Protein Coding	44	GC22P029269	7.534130096	https://www.genecards.org/cgi-bin/carddisp.pl?gene=EWSR1
SLC7A6	Solute Carrier Family 7 Member 6	Protein Coding	44	GC16P068263	7.533676624	https://www.genecards.org/cgi-bin/carddisp.pl?gene=SLC7A6
MIR423	MicroRNA 423	RNA Gene	18	GC17P030117	7.529384136	https://www.genecards.org/cgi-bin/carddisp.pl?gene=MIR423
ANPEP	Alanyl Aminopeptidase, Membrane	Protein Coding	50	GC15M089784	7.528681755	https://www.genecards.org/cgi-bin/carddisp.pl?gene=ANPEP
SERHL	Serine Hydrolase Like (Pseudogene)	Pseudogene	22	GC22P042500	7.524906158	https://www.genecards.org/cgi-bin/carddisp.pl?gene=SERHL
CDH4	Cadherin 4	Protein Coding	43	GC20P061252	7.519431114	https://www.genecards.org/cgi-bin/carddisp.pl?gene=CDH4
CEBPA	CCAAT Enhancer Binding Protein Alpha	Protein Coding	48	GC19M033299	7.508610725	https://www.genecards.org/cgi-bin/carddisp.pl?gene=CEBPA
ATRX	ATRX Chromatin Remodeler	Protein Coding	47	GC0XM077504	7.498556614	https://www.genecards.org/cgi-bin/carddisp.pl?gene=ATRX
LINC00210	Long Intergenic Non-Protein Coding RNA 210	RNA Gene	13	GC01P217892	7.492567062	https://www.genecards.org/cgi-bin/carddisp.pl?gene=LINC00210
ENPP2	Ectonucleotide Pyrophosphatase/Phosphodiesterase 2	Protein Coding	44	GC08M119556	7.489981651	https://www.genecards.org/cgi-bin/carddisp.pl?gene=ENPP2
ENSG00000278769		RNA Gene	4	GC15P042724	7.486575603	https://www.genecards.org/cgi-bin/carddisp.pl?gene=ENSG00000278769
CCNL1	Cyclin L1	Protein Coding	39	GC03M157146	7.485224724	https://www.genecards.org/cgi-bin/carddisp.pl?gene=CCNL1
ADH1B	Alcohol Dehydrogenase 1B (Class I), Beta Polypeptide	Protein Coding	44	GC04M099304	7.484676838	https://www.genecards.org/cgi-bin/carddisp.pl?gene=ADH1B
CEACAM1	CEA Cell Adhesion Molecule 1	Protein Coding	43	GC19M042507	7.483288288	https://www.genecards.org/cgi-bin/carddisp.pl?gene=CEACAM1
ST13	ST13 Hsp70 Interacting Protein	Protein Coding	40	GC22M047301	7.480464458	https://www.genecards.org/cgi-bin/carddisp.pl?gene=ST13
FZD3	Frizzled Class Receptor 3	Protein Coding	44	GC08P028494	7.474616051	https://www.genecards.org/cgi-bin/carddisp.pl?gene=FZD3
RAB4B-EGLN2	RAB4B-EGLN2 Readthrough (NMD Candidate)	RNA Gene	15	GC19P040778	7.450819016	https://www.genecards.org/cgi-bin/carddisp.pl?gene=RAB4B-EGLN2
PTPN13	Protein Tyrosine Phosphatase Non-Receptor Type 13	Protein Coding	44	GC04P086594	7.433772087	https://www.genecards.org/cgi-bin/carddisp.pl?gene=PTPN13
ROBO1	Roundabout Guidance Receptor 1	Protein Coding	45	GC03M078597	7.419923306	https://www.genecards.org/cgi-bin/carddisp.pl?gene=ROBO1
NTRK2	Neurotrophic Receptor Tyrosine Kinase 2	Protein Coding	53	GC09P084668	7.418334484	https://www.genecards.org/cgi-bin/carddisp.pl?gene=NTRK2
STEAP4	STEAP4 Metalloreductase	Protein Coding	41	GC07M088306	7.414997101	https://www.genecards.org/cgi-bin/carddisp.pl?gene=STEAP4
AGER	Advanced Glycosylation End-Product Specific Receptor	Protein Coding	45	GC06M032180	7.408931732	https://www.genecards.org/cgi-bin/carddisp.pl?gene=AGER
ELOB	Elongin B	Protein Coding	33	GC16M002941	7.408483028	https://www.genecards.org/cgi-bin/carddisp.pl?gene=ELOB
PPARA	Peroxisome Proliferator Activated Receptor Alpha	Protein Coding	47	GC22P046150	7.405360699	https://www.genecards.org/cgi-bin/carddisp.pl?gene=PPARA
NCOA1	Nuclear Receptor Coactivator 1	Protein Coding	45	GC02P024492	7.404945374	https://www.genecards.org/cgi-bin/carddisp.pl?gene=NCOA1
NR3C1	Nuclear Receptor Subfamily 3 Group C Member 1	Protein Coding	51	GC05M143277	7.403930187	https://www.genecards.org/cgi-bin/carddisp.pl?gene=NR3C1
GJB1	Gap Junction Protein Beta 1	Protein Coding	48	GC0XP071212	7.396962166	https://www.genecards.org/cgi-bin/carddisp.pl?gene=GJB1
AMFR	Autocrine Motility Factor Receptor	Protein Coding	44	GC16M056361	7.390054703	https://www.genecards.org/cgi-bin/carddisp.pl?gene=AMFR
IL6ST	Interleukin 6 Cytokine Family Signal Transducer	Protein Coding	47	GC05M055935	7.389463902	https://www.genecards.org/cgi-bin/carddisp.pl?gene=IL6ST
MVK	Mevalonate Kinase	Protein Coding	50	GC12P109573	7.385141373	https://www.genecards.org/cgi-bin/carddisp.pl?gene=MVK
RUNX2	RUNX Family Transcription Factor 2	Protein Coding	48	GC06P052244	7.385087967	https://www.genecards.org/cgi-bin/carddisp.pl?gene=RUNX2
TPO	Thyroid Peroxidase	Protein Coding	49	GC02P001374	7.380614758	https://www.genecards.org/cgi-bin/carddisp.pl?gene=TPO
KISS1R	KISS1 Receptor	Protein Coding	45	GC19P000917	7.36186552	https://www.genecards.org/cgi-bin/carddisp.pl?gene=KISS1R
SPINT2	Serine Peptidase Inhibitor, Kunitz Type 2	Protein Coding	44	GC19P038244	7.338799953	https://www.genecards.org/cgi-bin/carddisp.pl?gene=SPINT2
BCYRN1	Brain Cytoplasmic RNA 1	RNA Gene	18	GC02P047331	7.334262371	https://www.genecards.org/cgi-bin/carddisp.pl?gene=BCYRN1
BPIFA1	BPI Fold Containing Family A Member 1	Protein Coding	37	GC20P033235	7.334210396	https://www.genecards.org/cgi-bin/carddisp.pl?gene=BPIFA1
CXCL10	C-X-C Motif Chemokine Ligand 10	Protein Coding	45	GC04M076021	7.330753803	https://www.genecards.org/cgi-bin/carddisp.pl?gene=CXCL10
STAT5A	Signal Transducer And Activator Of Transcription 5A	Protein Coding	47	GC17P042287	7.325026035	https://www.genecards.org/cgi-bin/carddisp.pl?gene=STAT5A
CALR	Calreticulin	Protein Coding	51	GC19P012938	7.321461678	https://www.genecards.org/cgi-bin/carddisp.pl?gene=CALR
SPINK1	Serine Peptidase Inhibitor Kazal Type 1	Protein Coding	44	GC05M147825	7.317770958	https://www.genecards.org/cgi-bin/carddisp.pl?gene=SPINK1
MAGED2	MAGE Family Member D2	Protein Coding	40	GC0XP054807	7.31304884	https://www.genecards.org/cgi-bin/carddisp.pl?gene=MAGED2
LEPR	Leptin Receptor	Protein Coding	50	GC01P065421	7.312837601	https://www.genecards.org/cgi-bin/carddisp.pl?gene=LEPR
JPX	JPX Transcript, XIST Activator	RNA Gene	22	GC0XP073970	7.310320854	https://www.genecards.org/cgi-bin/carddisp.pl?gene=JPX
SDC1	Syndecan 1	Protein Coding	44	GC02M020200	7.301305771	https://www.genecards.org/cgi-bin/carddisp.pl?gene=SDC1
AMER1	APC Membrane Recruitment Protein 1	Protein Coding	37	GC0XM064185	7.291142464	https://www.genecards.org/cgi-bin/carddisp.pl?gene=AMER1
MIR100HG	Mir-100-Let-7a-2-Mir-125b-1 Cluster Host Gene	RNA Gene	17	GC11M122029	7.28937149	https://www.genecards.org/cgi-bin/carddisp.pl?gene=MIR100HG
PIN1	Peptidylprolyl Cis/Trans Isomerase, NIMA-Interacting 1	Protein Coding	48	GC19P009835	7.286099434	https://www.genecards.org/cgi-bin/carddisp.pl?gene=PIN1
RPS20	Ribosomal Protein S20	Protein Coding	45	GC08M056067	7.282922268	https://www.genecards.org/cgi-bin/carddisp.pl?gene=RPS20
RPSA	Ribosomal Protein SA	Protein Coding	45	GC03P039406	7.275431156	https://www.genecards.org/cgi-bin/carddisp.pl?gene=RPSA
LINC01018	Long Intergenic Non-Protein Coding RNA 1018	RNA Gene	16	GC05P006582	7.273827076	https://www.genecards.org/cgi-bin/carddisp.pl?gene=LINC01018
LINC01419	Long Intergenic Non-Protein Coding RNA 1419	RNA Gene	12	GC08P083403	7.273827076	https://www.genecards.org/cgi-bin/carddisp.pl?gene=LINC01419
PDIA3P1	Protein Disulfide Isomerase Family A Member 3 Pseudogene 1	Pseudogene	12	GC01P147182	7.273827076	https://www.genecards.org/cgi-bin/carddisp.pl?gene=PDIA3P1
ENSG00000266990		RNA Gene	6	GC19M000999	7.273239613	https://www.genecards.org/cgi-bin/carddisp.pl?gene=ENSG00000266990
FAM83A-AS1	FAM83A Antisense RNA 1	RNA Gene	13	GC08M123201	7.258242607	https://www.genecards.org/cgi-bin/carddisp.pl?gene=FAM83A-AS1
HJV	Hemojuvelin BMP Co-Receptor	Protein Coding	36	GC01M146018	7.254024506	https://www.genecards.org/cgi-bin/carddisp.pl?gene=HJV
RARS1	Arginyl-TRNA Synthetase 1	Protein Coding	37	GC05P168487	7.245410919	https://www.genecards.org/cgi-bin/carddisp.pl?gene=RARS1
NGFR	Nerve Growth Factor Receptor	Protein Coding	46	GC17P049495	7.245390415	https://www.genecards.org/cgi-bin/carddisp.pl?gene=NGFR
NOTCH4	Notch Receptor 4	Protein Coding	45	GC06M044768	7.24111557	https://www.genecards.org/cgi-bin/carddisp.pl?gene=NOTCH4
TFAP2A	Transcription Factor AP-2 Alpha	Protein Coding	48	GC06M010393	7.240222931	https://www.genecards.org/cgi-bin/carddisp.pl?gene=TFAP2A
MIR494	MicroRNA 494	RNA Gene	16	GC14P105842	7.235805035	https://www.genecards.org/cgi-bin/carddisp.pl?gene=MIR494
HSPA6	Heat Shock Protein Family A (Hsp70) Member 6	Protein Coding	45	GC01P161524	7.227292061	https://www.genecards.org/cgi-bin/carddisp.pl?gene=HSPA6
IL11	Interleukin 11	Protein Coding	41	GC19M055364	7.224012375	https://www.genecards.org/cgi-bin/carddisp.pl?gene=IL11
SLC40A1	Solute Carrier Family 40 Member 1	Protein Coding	47	GC02M189560	7.214523792	https://www.genecards.org/cgi-bin/carddisp.pl?gene=SLC40A1
ALDOA	Aldolase, Fructose-Bisphosphate A	Protein Coding	49	GC16P030064	7.210812092	https://www.genecards.org/cgi-bin/carddisp.pl?gene=ALDOA
KRTAP5-AS1	KRTAP5-1/KRTAP5-2 Antisense RNA 1	RNA Gene	15	GC11P001571	7.210682869	https://www.genecards.org/cgi-bin/carddisp.pl?gene=KRTAP5-AS1
LINC00383	Long Intergenic Non-Protein Coding RNA 383	RNA Gene	12	GC13P069222	7.210682869	https://www.genecards.org/cgi-bin/carddisp.pl?gene=LINC00383
CCND3P1	Cyclin D3 Pseudogene 1	Pseudogene	9	GC10M030403	7.210682869	https://www.genecards.org/cgi-bin/carddisp.pl?gene=CCND3P1
TFPI2	Tissue Factor Pathway Inhibitor 2	Protein Coding	42	GC07M093885	7.204693794	https://www.genecards.org/cgi-bin/carddisp.pl?gene=TFPI2
PTGS1	Prostaglandin-Endoperoxide Synthase 1	Protein Coding	47	GC09P122370	7.202660084	https://www.genecards.org/cgi-bin/carddisp.pl?gene=PTGS1
PPOX	Protoporphyrinogen Oxidase	Protein Coding	44	GC01P161169	7.193841457	https://www.genecards.org/cgi-bin/carddisp.pl?gene=PPOX
IRF5	Interferon Regulatory Factor 5	Protein Coding	48	GC07P128937	7.185688972	https://www.genecards.org/cgi-bin/carddisp.pl?gene=IRF5
PCLAF	PCNA Clamp Associated Factor	Protein Coding	30	GC15M065802	7.169674397	https://www.genecards.org/cgi-bin/carddisp.pl?gene=PCLAF
COMT	Catechol-O-Methyltransferase	Protein Coding	52	GC22P019941	7.167864799	https://www.genecards.org/cgi-bin/carddisp.pl?gene=COMT
MIF	Macrophage Migration Inhibitory Factor	Protein Coding	50	GC22P023894	7.165370941	https://www.genecards.org/cgi-bin/carddisp.pl?gene=MIF
LOXL2	Lysyl Oxidase Like 2	Protein Coding	44	GC08M023296	7.158128738	https://www.genecards.org/cgi-bin/carddisp.pl?gene=LOXL2
FABP4	Fatty Acid Binding Protein 4	Protein Coding	45	GC08M081478	7.153162956	https://www.genecards.org/cgi-bin/carddisp.pl?gene=FABP4
SLC17A5	Solute Carrier Family 17 Member 5	Protein Coding	45	GC06M073593	7.150989532	https://www.genecards.org/cgi-bin/carddisp.pl?gene=SLC17A5
TSG101	Tumor Susceptibility 101	Protein Coding	43	GC11M018468	7.148384571	https://www.genecards.org/cgi-bin/carddisp.pl?gene=TSG101
ECT2	Epithelial Cell Transforming 2	Protein Coding	41	GC03P172750	7.13846159	https://www.genecards.org/cgi-bin/carddisp.pl?gene=ECT2
LINC02027	Long Intergenic Non-Protein Coding RNA 2027	RNA Gene	9	GC03P080993	7.133613586	https://www.genecards.org/cgi-bin/carddisp.pl?gene=LINC02027
MST1	Macrophage Stimulating 1	Protein Coding	46	GC03M049683	7.133225918	https://www.genecards.org/cgi-bin/carddisp.pl?gene=MST1
DHFR	Dihydrofolate Reductase	Protein Coding	50	GC05M080626	7.130325317	https://www.genecards.org/cgi-bin/carddisp.pl?gene=DHFR
MAD2L1	Mitotic Arrest Deficient 2 Like 1	Protein Coding	46	GC04M120055	7.128477097	https://www.genecards.org/cgi-bin/carddisp.pl?gene=MAD2L1
HHCM	Mahlavu Hepatocellular Carcinoma	Uncategorized	4	GC08U900524	7.119458675	https://www.genecards.org/cgi-bin/carddisp.pl?gene=HHCM
ITGA1	Integrin Subunit Alpha 1	Protein Coding	43	GC05P052788	7.116229057	https://www.genecards.org/cgi-bin/carddisp.pl?gene=ITGA1
AHR	Aryl Hydrocarbon Receptor	Protein Coding	49	GC07P016916	7.115510941	https://www.genecards.org/cgi-bin/carddisp.pl?gene=AHR
SLC25A27	Solute Carrier Family 25 Member 27	Protein Coding	39	GC06P046652	7.11122036	https://www.genecards.org/cgi-bin/carddisp.pl?gene=SLC25A27
LINC00173	Long Intergenic Non-Protein Coding RNA 173	RNA Gene	20	GC12P116533	7.11122036	https://www.genecards.org/cgi-bin/carddisp.pl?gene=LINC00173
AURKB	Aurora Kinase B	Protein Coding	50	GC17M009073	7.098685265	https://www.genecards.org/cgi-bin/carddisp.pl?gene=AURKB
ID1	Inhibitor Of DNA Binding 1, HLH Protein	Protein Coding	44	GC20P031605	7.08508873	https://www.genecards.org/cgi-bin/carddisp.pl?gene=ID1
CDR1	Cerebellar Degeneration Related Protein 1	Protein Coding	31	GC0XM140782	7.074727058	https://www.genecards.org/cgi-bin/carddisp.pl?gene=CDR1
KCTD13	Potassium Channel Tetramerization Domain Containing 13	Protein Coding	36	GC16M029905	7.067299843	https://www.genecards.org/cgi-bin/carddisp.pl?gene=KCTD13
KRT15	Keratin 15	Protein Coding	40	GC17M041513	7.061873436	https://www.genecards.org/cgi-bin/carddisp.pl?gene=KRT15
MDM4	MDM4 Regulator Of P53	Protein Coding	45	GC01P204516	7.052396774	https://www.genecards.org/cgi-bin/carddisp.pl?gene=MDM4
TNFRSF1A	TNF Receptor Superfamily Member 1A	Protein Coding	50	GC12M006328	7.046370506	https://www.genecards.org/cgi-bin/carddisp.pl?gene=TNFRSF1A
NARF-AS1	NARF Antisense RNA 1	RNA Gene	8	GC17M082477	7.037139893	https://www.genecards.org/cgi-bin/carddisp.pl?gene=NARF-AS1
TFF3	Trefoil Factor 3	Protein Coding	41	GC21M042311	7.02030468	https://www.genecards.org/cgi-bin/carddisp.pl?gene=TFF3
MRPL58	Mitochondrial Ribosomal Protein L58	Protein Coding	32	GC17P075015	7.018435478	https://www.genecards.org/cgi-bin/carddisp.pl?gene=MRPL58
TMEM8B	Transmembrane Protein 8B	Protein Coding	33	GC09P035814	7.016128063	https://www.genecards.org/cgi-bin/carddisp.pl?gene=TMEM8B
ARNT	Aryl Hydrocarbon Receptor Nuclear Translocator	Protein Coding	44	GC01M150809	7.010937691	https://www.genecards.org/cgi-bin/carddisp.pl?gene=ARNT
HSPA1A	Heat Shock Protein Family A (Hsp70) Member 1A	Protein Coding	44	GC06P052001	7.010813713	https://www.genecards.org/cgi-bin/carddisp.pl?gene=HSPA1A
DES	Desmin	Protein Coding	48	GC02P219418	7.008723736	https://www.genecards.org/cgi-bin/carddisp.pl?gene=DES
RBX1	Ring-Box 1	Protein Coding	43	GC22P040951	6.995017052	https://www.genecards.org/cgi-bin/carddisp.pl?gene=RBX1
CECR7	Cat Eye Syndrome Chromosome Region, Candidate 7	RNA Gene	18	GC22P017094	6.986410141	https://www.genecards.org/cgi-bin/carddisp.pl?gene=CECR7
VLDLR-AS1	VLDLR Antisense RNA 1	RNA Gene	14	GC09M002411	6.983182907	https://www.genecards.org/cgi-bin/carddisp.pl?gene=VLDLR-AS1
FGF4	Fibroblast Growth Factor 4	Protein Coding	44	GC11M069762	6.981098652	https://www.genecards.org/cgi-bin/carddisp.pl?gene=FGF4
ALPP	Alkaline Phosphatase, Placental	Protein Coding	47	GC02P232378	6.97970295	https://www.genecards.org/cgi-bin/carddisp.pl?gene=ALPP
XRCC6	X-Ray Repair Cross Complementing 6	Protein Coding	47	GC22P041622	6.975309372	https://www.genecards.org/cgi-bin/carddisp.pl?gene=XRCC6
SOD1	Superoxide Dismutase 1	Protein Coding	52	GC21P031659	6.97335434	https://www.genecards.org/cgi-bin/carddisp.pl?gene=SOD1
NEUROD1	Neuronal Differentiation 1	Protein Coding	44	GC02M181673	6.970864296	https://www.genecards.org/cgi-bin/carddisp.pl?gene=NEUROD1
APAF1	Apoptotic Peptidase Activating Factor 1	Protein Coding	47	GC12P098645	6.963732719	https://www.genecards.org/cgi-bin/carddisp.pl?gene=APAF1
AOPEP	Aminopeptidase O (Putative)	Protein Coding	31	GC09P094728	6.963336945	https://www.genecards.org/cgi-bin/carddisp.pl?gene=AOPEP
F3	Coagulation Factor III, Tissue Factor	Protein Coding	45	GC01M094530	6.959182739	https://www.genecards.org/cgi-bin/carddisp.pl?gene=F3
KCNQ1	Potassium Voltage-Gated Channel Subfamily Q Member 1	Protein Coding	50	GC11P002444	6.956165314	https://www.genecards.org/cgi-bin/carddisp.pl?gene=KCNQ1
LINC00589	Long Intergenic Non-Protein Coding RNA 589	RNA Gene	16	GC08M029673	6.95512104	https://www.genecards.org/cgi-bin/carddisp.pl?gene=LINC00589
RECQL	RecQ Like Helicase	Protein Coding	41	GC12M021468	6.954590797	https://www.genecards.org/cgi-bin/carddisp.pl?gene=RECQL
NSD1	Nuclear Receptor Binding SET Domain Protein 1	Protein Coding	44	GC05P177134	6.94615078	https://www.genecards.org/cgi-bin/carddisp.pl?gene=NSD1
HLA-C	Major Histocompatibility Complex, Class I, C	Protein Coding	45	GC06M044690	6.944976807	https://www.genecards.org/cgi-bin/carddisp.pl?gene=HLA-C
LCN2	Lipocalin 2	Protein Coding	44	GC09P128149	6.940550804	https://www.genecards.org/cgi-bin/carddisp.pl?gene=LCN2
ENSG00000228363		RNA Gene	8	GC02P086562	6.933385849	https://www.genecards.org/cgi-bin/carddisp.pl?gene=ENSG00000228363
CAT	Catalase	Protein Coding	50	GC11P034460	6.910531998	https://www.genecards.org/cgi-bin/carddisp.pl?gene=CAT
KRT1	Keratin 1	Protein Coding	45	GC12M052674	6.908480167	https://www.genecards.org/cgi-bin/carddisp.pl?gene=KRT1
LINC00941	Long Intergenic Non-Protein Coding RNA 941	RNA Gene	14	GC12P030757	6.905291557	https://www.genecards.org/cgi-bin/carddisp.pl?gene=LINC00941
CD86	CD86 Molecule	Protein Coding	44	GC03P122055	6.903870106	https://www.genecards.org/cgi-bin/carddisp.pl?gene=CD86
HTR2A-AS1	HTR2A Antisense RNA 1	RNA Gene	13	GC13P046852	6.903530121	https://www.genecards.org/cgi-bin/carddisp.pl?gene=HTR2A-AS1
PRPSAP1	Phosphoribosyl Pyrophosphate Synthetase Associated Protein 1	Protein Coding	36	GC17M076309	6.899766922	https://www.genecards.org/cgi-bin/carddisp.pl?gene=PRPSAP1
NAT1	N-Acetyltransferase 1	Protein Coding	45	GC08P018179	6.891822338	https://www.genecards.org/cgi-bin/carddisp.pl?gene=NAT1
TP53BP2	Tumor Protein P53 Binding Protein 2	Protein Coding	43	GC01M223779	6.885169029	https://www.genecards.org/cgi-bin/carddisp.pl?gene=TP53BP2
PFKFB1	6-Phosphofructo-2-Kinase/Fructose-2,6-Biphosphatase 1	Protein Coding	43	GC0XM054932	6.880468369	https://www.genecards.org/cgi-bin/carddisp.pl?gene=PFKFB1
GLT1D1	Glycosyltransferase 1 Domain Containing 1	Protein Coding	33	GC12P128853	6.880468369	https://www.genecards.org/cgi-bin/carddisp.pl?gene=GLT1D1
DIP2C-AS1	DIP2C Antisense RNA 1	RNA Gene	20	GC10P000651	6.880468369	https://www.genecards.org/cgi-bin/carddisp.pl?gene=DIP2C-AS1
FABP5P3	Fatty Acid Binding Protein 5 Pseudogene 3	Pseudogene	19	GC07P152436	6.880468369	https://www.genecards.org/cgi-bin/carddisp.pl?gene=FABP5P3
MAPKAPK5-AS1	MAPKAPK5 Antisense RNA 1	RNA Gene	18	GC12M111839	6.880468369	https://www.genecards.org/cgi-bin/carddisp.pl?gene=MAPKAPK5-AS1
LINC00926	Long Intergenic Non-Protein Coding RNA 926	RNA Gene	15	GC15P057300	6.880468369	https://www.genecards.org/cgi-bin/carddisp.pl?gene=LINC00926
LINC00601	Long Intergenic Non-Protein Coding RNA 601	RNA Gene	14	GC10M126413	6.880468369	https://www.genecards.org/cgi-bin/carddisp.pl?gene=LINC00601
OVCH1-AS1	OVCH1 Antisense RNA 1	RNA Gene	14	GC12P029389	6.880468369	https://www.genecards.org/cgi-bin/carddisp.pl?gene=OVCH1-AS1
PERCC1	Proline And Glutamate Rich With Coiled Coil 1	Protein Coding	11	GC16P001431	6.880468369	https://www.genecards.org/cgi-bin/carddisp.pl?gene=PERCC1
ULK4P2	ULK4 Pseudogene 2	Pseudogene	10	GC15P030572	6.880468369	https://www.genecards.org/cgi-bin/carddisp.pl?gene=ULK4P2
ZNF516-AS1	ZNF516 Antisense RNA 1	RNA Gene	9	GC18P076505	6.880468369	https://www.genecards.org/cgi-bin/carddisp.pl?gene=ZNF516-AS1
ENSG00000272953		RNA Gene	9	GC07P005426	6.880468369	https://www.genecards.org/cgi-bin/carddisp.pl?gene=ENSG00000272953
ENSG00000259488		RNA Gene	9	GC15M048312	6.880468369	https://www.genecards.org/cgi-bin/carddisp.pl?gene=ENSG00000259488
THY1-AS1	THY1 Antisense RNA 1	RNA Gene	8	GC11P119626	6.880468369	https://www.genecards.org/cgi-bin/carddisp.pl?gene=THY1-AS1
ENSG00000258711		RNA Gene	8	GC14M050956	6.880468369	https://www.genecards.org/cgi-bin/carddisp.pl?gene=ENSG00000258711
ENSG00000225544		Pseudogene	6	GC22M021885	6.880468369	https://www.genecards.org/cgi-bin/carddisp.pl?gene=ENSG00000225544
CXCL1P1	C-X-C Motif Chemokine Ligand 1 Pseudogene 1	Pseudogene	5	GC04M073944	6.880468369	https://www.genecards.org/cgi-bin/carddisp.pl?gene=CXCL1P1
ENSG00000279159		RNA Gene	5	GC22M029978	6.880468369	https://www.genecards.org/cgi-bin/carddisp.pl?gene=ENSG00000279159
LOC105369388	Uncharacterized LOC105369388	RNA Gene	3	GC11M075205	6.880468369	https://www.genecards.org/cgi-bin/carddisp.pl?gene=LOC105369388
EGLN3	Egl-9 Family Hypoxia Inducible Factor 3	Protein Coding	47	GC14M033924	6.871076107	https://www.genecards.org/cgi-bin/carddisp.pl?gene=EGLN3
HSP90B1	Heat Shock Protein 90 Beta Family Member 1	Protein Coding	47	GC12P103930	6.857420444	https://www.genecards.org/cgi-bin/carddisp.pl?gene=HSP90B1
FGF1	Fibroblast Growth Factor 1	Protein Coding	48	GC05M142555	6.857356548	https://www.genecards.org/cgi-bin/carddisp.pl?gene=FGF1
FGF7	Fibroblast Growth Factor 7	Protein Coding	43	GC15P049423	6.855854988	https://www.genecards.org/cgi-bin/carddisp.pl?gene=FGF7
MAPK10	Mitogen-Activated Protein Kinase 10	Protein Coding	52	GC04M085990	6.849939346	https://www.genecards.org/cgi-bin/carddisp.pl?gene=MAPK10
TINCR	TINCR Ubiquitin Domain Containing	RNA Gene	23	GC19M005558	6.845123768	https://www.genecards.org/cgi-bin/carddisp.pl?gene=TINCR
CTCF	CCCTC-Binding Factor	Protein Coding	47	GC16P067563	6.830357552	https://www.genecards.org/cgi-bin/carddisp.pl?gene=CTCF
XRCC5	X-Ray Repair Cross Complementing 5	Protein Coding	45	GC02P216107	6.830097198	https://www.genecards.org/cgi-bin/carddisp.pl?gene=XRCC5
PEBP1	Phosphatidylethanolamine Binding Protein 1	Protein Coding	45	GC12P118135	6.828627586	https://www.genecards.org/cgi-bin/carddisp.pl?gene=PEBP1
DUSP1	Dual Specificity Phosphatase 1	Protein Coding	48	GC05M172768	6.826194763	https://www.genecards.org/cgi-bin/carddisp.pl?gene=DUSP1
SLC5A5	Solute Carrier Family 5 Member 5	Protein Coding	46	GC19P025538	6.820890427	https://www.genecards.org/cgi-bin/carddisp.pl?gene=SLC5A5
EPOR	Erythropoietin Receptor	Protein Coding	48	GC19M011377	6.812623024	https://www.genecards.org/cgi-bin/carddisp.pl?gene=EPOR
ITGA5	Integrin Subunit Alpha 5	Protein Coding	49	GC12M054396	6.811057091	https://www.genecards.org/cgi-bin/carddisp.pl?gene=ITGA5
CCL5	C-C Motif Chemokine Ligand 5	Protein Coding	44	GC17M035871	6.810756207	https://www.genecards.org/cgi-bin/carddisp.pl?gene=CCL5
HP	Haptoglobin	Protein Coding	45	GC16P072089	6.79970932	https://www.genecards.org/cgi-bin/carddisp.pl?gene=HP
MLANA	Melan-A	Protein Coding	40	GC09P005846	6.797554016	https://www.genecards.org/cgi-bin/carddisp.pl?gene=MLANA
MCU	Mitochondrial Calcium Uniporter	Protein Coding	37	GC10P072692	6.796850204	https://www.genecards.org/cgi-bin/carddisp.pl?gene=MCU
PFKFB3	6-Phosphofructo-2-Kinase/Fructose-2,6-Biphosphatase 3	Protein Coding	45	GC10P006144	6.795578957	https://www.genecards.org/cgi-bin/carddisp.pl?gene=PFKFB3
CP	Ceruloplasmin	Protein Coding	48	GC03M149162	6.791295052	https://www.genecards.org/cgi-bin/carddisp.pl?gene=CP
MYO18B	Myosin XVIIIB	Protein Coding	39	GC22P025742	6.781885147	https://www.genecards.org/cgi-bin/carddisp.pl?gene=MYO18B
IL4R	Interleukin 4 Receptor	Protein Coding	48	GC16P027325	6.773961067	https://www.genecards.org/cgi-bin/carddisp.pl?gene=IL4R
SLCO1B1	Solute Carrier Organic Anion Transporter Family Member 1B1	Protein Coding	48	GC12P021132	6.766518593	https://www.genecards.org/cgi-bin/carddisp.pl?gene=SLCO1B1
THY1	Thy-1 Cell Surface Antigen	Protein Coding	43	GC11M119417	6.758245468	https://www.genecards.org/cgi-bin/carddisp.pl?gene=THY1
LUCAT1	Lung Cancer Associated Transcript 1	RNA Gene	15	GC05M091054	6.755496979	https://www.genecards.org/cgi-bin/carddisp.pl?gene=LUCAT1
NES	Nestin	Protein Coding	40	GC01M156668	6.753407001	https://www.genecards.org/cgi-bin/carddisp.pl?gene=NES
ARC	Activity Regulated Cytoskeleton Associated Protein	Protein Coding	38	GC08M142611	6.746115208	https://www.genecards.org/cgi-bin/carddisp.pl?gene=ARC
CAMTA1	Calmodulin Binding Transcription Activator 1	Protein Coding	41	GC01P006792	6.724702835	https://www.genecards.org/cgi-bin/carddisp.pl?gene=CAMTA1
CSNK2A1	Casein Kinase 2 Alpha 1	Protein Coding	52	GC20M000472	6.722494125	https://www.genecards.org/cgi-bin/carddisp.pl?gene=CSNK2A1
PDGFA	Platelet Derived Growth Factor Subunit A	Protein Coding	44	GC07M000497	6.718743801	https://www.genecards.org/cgi-bin/carddisp.pl?gene=PDGFA
TUBB	Tubulin Beta Class I	Protein Coding	50	GC06P051932	6.718472958	https://www.genecards.org/cgi-bin/carddisp.pl?gene=TUBB
MAPK9	Mitogen-Activated Protein Kinase 9	Protein Coding	49	GC05M180234	6.700690269	https://www.genecards.org/cgi-bin/carddisp.pl?gene=MAPK9
PRKCI	Protein Kinase C Iota	Protein Coding	49	GC03P170222	6.688779831	https://www.genecards.org/cgi-bin/carddisp.pl?gene=PRKCI
IGFBP1	Insulin Like Growth Factor Binding Protein 1	Protein Coding	44	GC07P046731	6.686225891	https://www.genecards.org/cgi-bin/carddisp.pl?gene=IGFBP1
ROCK2	Rho Associated Coiled-Coil Containing Protein Kinase 2	Protein Coding	48	GC02M011214	6.677923203	https://www.genecards.org/cgi-bin/carddisp.pl?gene=ROCK2
IL2RB	Interleukin 2 Receptor Subunit Beta	Protein Coding	49	GC22M037125	6.677527905	https://www.genecards.org/cgi-bin/carddisp.pl?gene=IL2RB
CLDN3	Claudin 3	Protein Coding	41	GC07M073768	6.661259651	https://www.genecards.org/cgi-bin/carddisp.pl?gene=CLDN3
SERPINB2	Serpin Family B Member 2	Protein Coding	44	GC18P063871	6.65069437	https://www.genecards.org/cgi-bin/carddisp.pl?gene=SERPINB2
CD151	CD151 Molecule (Raph Blood Group)	Protein Coding	46	GC11P000954	6.645416737	https://www.genecards.org/cgi-bin/carddisp.pl?gene=CD151
PTPRG	Protein Tyrosine Phosphatase Receptor Type G	Protein Coding	43	GC03P061561	6.6422019	https://www.genecards.org/cgi-bin/carddisp.pl?gene=PTPRG
UFC1	Ubiquitin-Fold Modifier Conjugating Enzyme 1	Protein Coding	38	GC01P161156	6.641515732	https://www.genecards.org/cgi-bin/carddisp.pl?gene=UFC1
FOXD2-AS1	FOXD2 Adjacent Opposite Strand RNA 1	RNA Gene	15	GC01M047432	6.634950638	https://www.genecards.org/cgi-bin/carddisp.pl?gene=FOXD2-AS1
MIR135A1	MicroRNA 135a-1	RNA Gene	20	GC03M052296	6.624526024	https://www.genecards.org/cgi-bin/carddisp.pl?gene=MIR135A1
CXCL9	C-X-C Motif Chemokine Ligand 9	Protein Coding	39	GC04M076001	6.618244171	https://www.genecards.org/cgi-bin/carddisp.pl?gene=CXCL9
PDPK1	3-Phosphoinositide Dependent Protein Kinase 1	Protein Coding	50	GC16P002537	6.616797447	https://www.genecards.org/cgi-bin/carddisp.pl?gene=PDPK1
DSE	Dermatan Sulfate Epimerase	Protein Coding	41	GC06P116255	6.614794731	https://www.genecards.org/cgi-bin/carddisp.pl?gene=DSE
GPX1	Glutathione Peroxidase 1	Protein Coding	48	GC03M049426	6.614195347	https://www.genecards.org/cgi-bin/carddisp.pl?gene=GPX1
MIR27B	MicroRNA 27b	RNA Gene	20	GC09P095097	6.608498573	https://www.genecards.org/cgi-bin/carddisp.pl?gene=MIR27B
TRAF3	TNF Receptor Associated Factor 3	Protein Coding	48	GC14P105535	6.606347561	https://www.genecards.org/cgi-bin/carddisp.pl?gene=TRAF3
MIR518D	MicroRNA 518d	RNA Gene	13	GC19P053734	6.603997231	https://www.genecards.org/cgi-bin/carddisp.pl?gene=MIR518D
EIF2AK2	Eukaryotic Translation Initiation Factor 2 Alpha Kinase 2	Protein Coding	46	GC02M037099	6.600289345	https://www.genecards.org/cgi-bin/carddisp.pl?gene=EIF2AK2
PRMT7	Protein Arginine Methyltransferase 7	Protein Coding	45	GC16P068356	6.59510994	https://www.genecards.org/cgi-bin/carddisp.pl?gene=PRMT7
EDN1	Endothelin 1	Protein Coding	48	GC06P012256	6.595071316	https://www.genecards.org/cgi-bin/carddisp.pl?gene=EDN1
SIRT1-AS	SIRT1 Antisense RNA	RNA Gene	5	GC10U902480	6.594141006	https://www.genecards.org/cgi-bin/carddisp.pl?gene=SIRT1-AS
TF	Transferrin	Protein Coding	50	GC03P133666	6.579404831	https://www.genecards.org/cgi-bin/carddisp.pl?gene=TF
URB2	URB2 Ribosome Biogenesis Homolog	Protein Coding	34	GC01P229626	6.569552422	https://www.genecards.org/cgi-bin/carddisp.pl?gene=URB2
LYVE1	Lymphatic Vessel Endothelial Hyaluronan Receptor 1	Protein Coding	43	GC11M010692	6.53397131	https://www.genecards.org/cgi-bin/carddisp.pl?gene=LYVE1
MIR455	MicroRNA 455	RNA Gene	18	GC09P114209	6.530109406	https://www.genecards.org/cgi-bin/carddisp.pl?gene=MIR455
HMGA1	High Mobility Group AT-Hook 1	Protein Coding	47	GC06P052099	6.529858112	https://www.genecards.org/cgi-bin/carddisp.pl?gene=HMGA1
WIF1	WNT Inhibitory Factor 1	Protein Coding	45	GC12M065050	6.523336887	https://www.genecards.org/cgi-bin/carddisp.pl?gene=WIF1
EBAG9	Estrogen Receptor Binding Site Associated Antigen 9	Protein Coding	39	GC08P109536	6.514026165	https://www.genecards.org/cgi-bin/carddisp.pl?gene=EBAG9
LINC00554	Long Intergenic Non-Protein Coding RNA 554	RNA Gene	15	GC13M099994	6.497708321	https://www.genecards.org/cgi-bin/carddisp.pl?gene=LINC00554
DAB2	DAB Adaptor Protein 2	Protein Coding	44	GC05M039371	6.490857124	https://www.genecards.org/cgi-bin/carddisp.pl?gene=DAB2
ADH1C	Alcohol Dehydrogenase 1C (Class I), Gamma Polypeptide	Protein Coding	43	GC04M099336	6.485359192	https://www.genecards.org/cgi-bin/carddisp.pl?gene=ADH1C
EPHA1	EPH Receptor A1	Protein Coding	47	GC07M143390	6.483564377	https://www.genecards.org/cgi-bin/carddisp.pl?gene=EPHA1
HLA-DQA1	Major Histocompatibility Complex, Class II, DQ Alpha 1	Protein Coding	43	GC06P052015	6.479569435	https://www.genecards.org/cgi-bin/carddisp.pl?gene=HLA-DQA1
PRC1	Protein Regulator Of Cytokinesis 1	Protein Coding	39	GC15M090966	6.4760952	https://www.genecards.org/cgi-bin/carddisp.pl?gene=PRC1
FOSL1	FOS Like 1, AP-1 Transcription Factor Subunit	Protein Coding	45	GC11M066881	6.462166786	https://www.genecards.org/cgi-bin/carddisp.pl?gene=FOSL1
HPN	Hepsin	Protein Coding	44	GC19P035040	6.457201958	https://www.genecards.org/cgi-bin/carddisp.pl?gene=HPN
YY1	YY1 Transcription Factor	Protein Coding	48	GC14P100238	6.451330185	https://www.genecards.org/cgi-bin/carddisp.pl?gene=YY1
CD8A	CD8a Molecule	Protein Coding	47	GC02M086784	6.445839882	https://www.genecards.org/cgi-bin/carddisp.pl?gene=CD8A
EGLN1	Egl-9 Family Hypoxia Inducible Factor 1	Protein Coding	50	GC01M231363	6.439724922	https://www.genecards.org/cgi-bin/carddisp.pl?gene=EGLN1
KDM5C	Lysine Demethylase 5C	Protein Coding	44	GC0XM053176	6.437779903	https://www.genecards.org/cgi-bin/carddisp.pl?gene=KDM5C
IRS2	Insulin Receptor Substrate 2	Protein Coding	45	GC13M109752	6.435283184	https://www.genecards.org/cgi-bin/carddisp.pl?gene=IRS2
IL15	Interleukin 15	Protein Coding	41	GC04P141636	6.435257912	https://www.genecards.org/cgi-bin/carddisp.pl?gene=IL15
TNFSF15	TNF Superfamily Member 15	Protein Coding	45	GC09M114784	6.431906223	https://www.genecards.org/cgi-bin/carddisp.pl?gene=TNFSF15
SCARB1	Scavenger Receptor Class B Member 1	Protein Coding	46	GC12M124776	6.431104183	https://www.genecards.org/cgi-bin/carddisp.pl?gene=SCARB1
MIR31HG	MIR31 Host Gene	RNA Gene	19	GC09M021439	6.421138763	https://www.genecards.org/cgi-bin/carddisp.pl?gene=MIR31HG
CASC8	Cancer Susceptibility 8	RNA Gene	15	GC08M128541	6.418651581	https://www.genecards.org/cgi-bin/carddisp.pl?gene=CASC8
GALE	UDP-Galactose-4-Epimerase	Protein Coding	45	GC01M023795	6.414666176	https://www.genecards.org/cgi-bin/carddisp.pl?gene=GALE
CLPTM1L	CLPTM1 Like	Protein Coding	37	GC05M001317	6.409943581	https://www.genecards.org/cgi-bin/carddisp.pl?gene=CLPTM1L
MIR532	MicroRNA 532	RNA Gene	16	GC0XP050004	6.405826569	https://www.genecards.org/cgi-bin/carddisp.pl?gene=MIR532
SHBG	Sex Hormone Binding Globulin	Protein Coding	41	GC17P007613	6.401834488	https://www.genecards.org/cgi-bin/carddisp.pl?gene=SHBG
APOB	Apolipoprotein B	Protein Coding	46	GC02M020956	6.396101952	https://www.genecards.org/cgi-bin/carddisp.pl?gene=APOB
WNT10A	Wnt Family Member 10A	Protein Coding	46	GC02P218880	6.392361164	https://www.genecards.org/cgi-bin/carddisp.pl?gene=WNT10A
TLR7	Toll Like Receptor 7	Protein Coding	48	GC0XP012867	6.391610146	https://www.genecards.org/cgi-bin/carddisp.pl?gene=TLR7
PRKDC	Protein Kinase, DNA-Activated, Catalytic Subunit	Protein Coding	50	GC08M047773	6.391421795	https://www.genecards.org/cgi-bin/carddisp.pl?gene=PRKDC
MACC1	MET Transcriptional Regulator MACC1	Protein Coding	37	GC07M020140	6.390164852	https://www.genecards.org/cgi-bin/carddisp.pl?gene=MACC1
NCOR1	Nuclear Receptor Corepressor 1	Protein Coding	44	GC17M016029	6.387988091	https://www.genecards.org/cgi-bin/carddisp.pl?gene=NCOR1
UHRF1	Ubiquitin Like With PHD And Ring Finger Domains 1	Protein Coding	40	GC19P004910	6.376592636	https://www.genecards.org/cgi-bin/carddisp.pl?gene=UHRF1
LAMA3	Laminin Subunit Alpha 3	Protein Coding	45	GC18P023689	6.375569344	https://www.genecards.org/cgi-bin/carddisp.pl?gene=LAMA3
ITGA3	Integrin Subunit Alpha 3	Protein Coding	47	GC17P050055	6.357106686	https://www.genecards.org/cgi-bin/carddisp.pl?gene=ITGA3
APOA1	Apolipoprotein A1	Protein Coding	49	GC11M116835	6.355648041	https://www.genecards.org/cgi-bin/carddisp.pl?gene=APOA1
ELN	Elastin	Protein Coding	45	GC07P074027	6.35287714	https://www.genecards.org/cgi-bin/carddisp.pl?gene=ELN
HFE-AS1	HFE Antisense RNA 1	RNA Gene	8	GC06M026085	6.351301193	https://www.genecards.org/cgi-bin/carddisp.pl?gene=HFE-AS1
CCNG1	Cyclin G1	Protein Coding	43	GC05P163438	6.34426403	https://www.genecards.org/cgi-bin/carddisp.pl?gene=CCNG1
WEE1	WEE1 G2 Checkpoint Kinase	Protein Coding	47	GC11P009573	6.339061737	https://www.genecards.org/cgi-bin/carddisp.pl?gene=WEE1
LOC106099062	HBB Recombination Region	Biological Region	2	GC11P005247	6.337067604	https://www.genecards.org/cgi-bin/carddisp.pl?gene=LOC106099062
LOC107133510	Origin Of Replication At HBB	Biological Region	2	GC11P005222	6.337067604	https://www.genecards.org/cgi-bin/carddisp.pl?gene=LOC107133510
NNMT	Nicotinamide N-Methyltransferase	Protein Coding	46	GC11P114257	6.336438656	https://www.genecards.org/cgi-bin/carddisp.pl?gene=NNMT
PRDX1	Peroxiredoxin 1	Protein Coding	50	GC01M045511	6.334073544	https://www.genecards.org/cgi-bin/carddisp.pl?gene=PRDX1
BNIP3	BCL2 Interacting Protein 3	Protein Coding	43	GC10M131966	6.333357334	https://www.genecards.org/cgi-bin/carddisp.pl?gene=BNIP3
PLEC	Plectin	Protein Coding	43	GC08M143916	6.328785419	https://www.genecards.org/cgi-bin/carddisp.pl?gene=PLEC
SPHK1	Sphingosine Kinase 1	Protein Coding	48	GC17P076376	6.322383881	https://www.genecards.org/cgi-bin/carddisp.pl?gene=SPHK1
DDX3X	DEAD-Box Helicase 3 X-Linked	Protein Coding	48	GC0XP041333	6.321103096	https://www.genecards.org/cgi-bin/carddisp.pl?gene=DDX3X
MPO	Myeloperoxidase	Protein Coding	51	GC17M058269	6.318466187	https://www.genecards.org/cgi-bin/carddisp.pl?gene=MPO
UBE3A	Ubiquitin Protein Ligase E3A	Protein Coding	48	GC15M025333	6.318275452	https://www.genecards.org/cgi-bin/carddisp.pl?gene=UBE3A
MT1DP	Metallothionein 1D, Pseudogene	Pseudogene	20	GC16P056643	6.274571419	https://www.genecards.org/cgi-bin/carddisp.pl?gene=MT1DP
MDC1	Mediator Of DNA Damage Checkpoint 1	Protein Coding	41	GC06M044659	6.27358675	https://www.genecards.org/cgi-bin/carddisp.pl?gene=MDC1
TNFSF11	TNF Superfamily Member 11	Protein Coding	48	GC13P042562	6.26994276	https://www.genecards.org/cgi-bin/carddisp.pl?gene=TNFSF11
BIRC2	Baculoviral IAP Repeat Containing 2	Protein Coding	46	GC11P102347	6.266283035	https://www.genecards.org/cgi-bin/carddisp.pl?gene=BIRC2
SYK	Spleen Associated Tyrosine Kinase	Protein Coding	51	GC09P091303	6.265250683	https://www.genecards.org/cgi-bin/carddisp.pl?gene=SYK
ENSG00000258798		RNA Gene	8	GC14P091418	6.261031628	https://www.genecards.org/cgi-bin/carddisp.pl?gene=ENSG00000258798
OSMR	Oncostatin M Receptor	Protein Coding	45	GC05P038845	6.258259773	https://www.genecards.org/cgi-bin/carddisp.pl?gene=OSMR
PTCSC1	Papillary Thyroid Carcinoma Susceptibility Candidate 1	RNA Gene	13	GC08P133054	6.254312992	https://www.genecards.org/cgi-bin/carddisp.pl?gene=PTCSC1
TNFRSF10D	TNF Receptor Superfamily Member 10d	Protein Coding	43	GC08M023135	6.252762794	https://www.genecards.org/cgi-bin/carddisp.pl?gene=TNFRSF10D
SIRT3	Sirtuin 3	Protein Coding	48	GC11M000215	6.251228333	https://www.genecards.org/cgi-bin/carddisp.pl?gene=SIRT3
VTN	Vitronectin	Protein Coding	44	GC17M030671	6.243583679	https://www.genecards.org/cgi-bin/carddisp.pl?gene=VTN
CKS1B	CDC28 Protein Kinase Regulatory Subunit 1B	Protein Coding	43	GC01P154974	6.227719307	https://www.genecards.org/cgi-bin/carddisp.pl?gene=CKS1B
MIR28	MicroRNA 28	RNA Gene	19	GC03P188688	6.221969604	https://www.genecards.org/cgi-bin/carddisp.pl?gene=MIR28
ADM	Adrenomedullin	Protein Coding	45	GC11P010304	6.210255146	https://www.genecards.org/cgi-bin/carddisp.pl?gene=ADM
UGT1A1	UDP Glucuronosyltransferase Family 1 Member A1	Protein Coding	49	GC02P233760	6.193339825	https://www.genecards.org/cgi-bin/carddisp.pl?gene=UGT1A1
S100A6	S100 Calcium Binding Protein A6	Protein Coding	43	GC01M153535	6.193145752	https://www.genecards.org/cgi-bin/carddisp.pl?gene=S100A6
AIP	Aryl Hydrocarbon Receptor Interacting Protein	Protein Coding	45	GC11P067468	6.180912971	https://www.genecards.org/cgi-bin/carddisp.pl?gene=AIP
THBD	Thrombomodulin	Protein Coding	44	GC20M023026	6.179328442	https://www.genecards.org/cgi-bin/carddisp.pl?gene=THBD
STK10	Serine/Threonine Kinase 10	Protein Coding	44	GC05M172042	6.175139904	https://www.genecards.org/cgi-bin/carddisp.pl?gene=STK10
XBP1	X-Box Binding Protein 1	Protein Coding	46	GC22M028794	6.174608231	https://www.genecards.org/cgi-bin/carddisp.pl?gene=XBP1
CD9	CD9 Molecule	Protein Coding	44	GC12P010826	6.174408436	https://www.genecards.org/cgi-bin/carddisp.pl?gene=CD9
CLDN8	Claudin 8	Protein Coding	36	GC21M030214	6.167870045	https://www.genecards.org/cgi-bin/carddisp.pl?gene=CLDN8
CXCL14	C-X-C Motif Chemokine Ligand 14	Protein Coding	39	GC05M135617	6.166644573	https://www.genecards.org/cgi-bin/carddisp.pl?gene=CXCL14
CHKA	Choline Kinase Alpha	Protein Coding	42	GC11M068052	6.163934231	https://www.genecards.org/cgi-bin/carddisp.pl?gene=CHKA
BGLAP	Bone Gamma-Carboxyglutamate Protein	Protein Coding	41	GC01P156242	6.162836075	https://www.genecards.org/cgi-bin/carddisp.pl?gene=BGLAP
MICB	MHC Class I Polypeptide-Related Sequence B	Protein Coding	42	GC06P051952	6.157721519	https://www.genecards.org/cgi-bin/carddisp.pl?gene=MICB
STC2	Stanniocalcin 2	Protein Coding	41	GC05M173314	6.156981945	https://www.genecards.org/cgi-bin/carddisp.pl?gene=STC2
ADAM17	ADAM Metallopeptidase Domain 17	Protein Coding	51	GC02M009488	6.15563488	https://www.genecards.org/cgi-bin/carddisp.pl?gene=ADAM17
MT-ND4L	Mitochondrially Encoded NADH:Ubiquinone Oxidoreductase Core Subunit 4L	Protein Coding	29	GCMTP010472	6.155189991	https://www.genecards.org/cgi-bin/carddisp.pl?gene=MT-ND4L
ALOX12	Arachidonate 12-Lipoxygenase, 12S Type	Protein Coding	44	GC17P006995	6.151683331	https://www.genecards.org/cgi-bin/carddisp.pl?gene=ALOX12
MIR199A2	MicroRNA 199a-2	RNA Gene	19	GC01M172235	6.149642467	https://www.genecards.org/cgi-bin/carddisp.pl?gene=MIR199A2
SAT1	Spermidine/Spermine N1-Acetyltransferase 1	Protein Coding	46	GC0XP023784	6.133302689	https://www.genecards.org/cgi-bin/carddisp.pl?gene=SAT1
CUL3	Cullin 3	Protein Coding	47	GC02M224470	6.124237061	https://www.genecards.org/cgi-bin/carddisp.pl?gene=CUL3
MIR377	MicroRNA 377	RNA Gene	18	GC14P105825	6.122307301	https://www.genecards.org/cgi-bin/carddisp.pl?gene=MIR377
USP53	Ubiquitin Specific Peptidase 53	Protein Coding	40	GC04P119212	6.120139122	https://www.genecards.org/cgi-bin/carddisp.pl?gene=USP53
PML	PML Nuclear Body Scaffold	Protein Coding	46	GC15P073994	6.119969845	https://www.genecards.org/cgi-bin/carddisp.pl?gene=PML
LGR5	Leucine Rich Repeat Containing G Protein-Coupled Receptor 5	Protein Coding	44	GC12P071439	6.116409302	https://www.genecards.org/cgi-bin/carddisp.pl?gene=LGR5
MVD	Mevalonate Diphosphate Decarboxylase	Protein Coding	46	GC16M088651	6.115551949	https://www.genecards.org/cgi-bin/carddisp.pl?gene=MVD
IL24	Interleukin 24	Protein Coding	43	GC01P206897	6.114771843	https://www.genecards.org/cgi-bin/carddisp.pl?gene=IL24
ICOSLG	Inducible T Cell Costimulator Ligand	Protein Coding	39	GC21M044222	6.109642506	https://www.genecards.org/cgi-bin/carddisp.pl?gene=ICOSLG
GLI3	GLI Family Zinc Finger 3	Protein Coding	50	GC07M041960	6.10280323	https://www.genecards.org/cgi-bin/carddisp.pl?gene=GLI3
LOC100505549	Uncharacterized LOC100505549	RNA Gene	13	GC18P057630	6.102765083	https://www.genecards.org/cgi-bin/carddisp.pl?gene=LOC100505549
PRLR	Prolactin Receptor	Protein Coding	48	GC05M035048	6.098568439	https://www.genecards.org/cgi-bin/carddisp.pl?gene=PRLR
CNDP2	Carnosine Dipeptidase 2	Protein Coding	44	GC18P074495	6.095426559	https://www.genecards.org/cgi-bin/carddisp.pl?gene=CNDP2
ADAM12	ADAM Metallopeptidase Domain 12	Protein Coding	45	GC10M126012	6.092898369	https://www.genecards.org/cgi-bin/carddisp.pl?gene=ADAM12
MLXIPL	MLX Interacting Protein Like	Protein Coding	43	GC07M073593	6.091610432	https://www.genecards.org/cgi-bin/carddisp.pl?gene=MLXIPL
SNHG16	Small Nucleolar RNA Host Gene 16	RNA Gene	18	GC17P076721	6.091232777	https://www.genecards.org/cgi-bin/carddisp.pl?gene=SNHG16
TCERG1	Transcription Elongation Regulator 1	Protein Coding	41	GC05P146447	6.078011036	https://www.genecards.org/cgi-bin/carddisp.pl?gene=TCERG1
TNPO3	Transportin 3	Protein Coding	40	GC07M128954	6.077273369	https://www.genecards.org/cgi-bin/carddisp.pl?gene=TNPO3
ALCAM	Activated Leukocyte Cell Adhesion Molecule	Protein Coding	43	GC03P105366	6.076423168	https://www.genecards.org/cgi-bin/carddisp.pl?gene=ALCAM
ETV4	ETS Variant Transcription Factor 4	Protein Coding	44	GC17M043527	6.07477951	https://www.genecards.org/cgi-bin/carddisp.pl?gene=ETV4
ERG	ETS Transcription Factor ERG	Protein Coding	46	GC21M038367	6.073638916	https://www.genecards.org/cgi-bin/carddisp.pl?gene=ERG
DMPK	DM1 Protein Kinase	Protein Coding	49	GC19M045769	6.06829834	https://www.genecards.org/cgi-bin/carddisp.pl?gene=DMPK
KDM1A	Lysine Demethylase 1A	Protein Coding	48	GC01P023019	6.067005157	https://www.genecards.org/cgi-bin/carddisp.pl?gene=KDM1A
ALOX5	Arachidonate 5-Lipoxygenase	Protein Coding	50	GC10P045374	6.065963745	https://www.genecards.org/cgi-bin/carddisp.pl?gene=ALOX5
GFRA1	GDNF Family Receptor Alpha 1	Protein Coding	44	GC10M116056	6.065536499	https://www.genecards.org/cgi-bin/carddisp.pl?gene=GFRA1
IGFBP5	Insulin Like Growth Factor Binding Protein 5	Protein Coding	43	GC02M216672	6.063154221	https://www.genecards.org/cgi-bin/carddisp.pl?gene=IGFBP5
BMP7	Bone Morphogenetic Protein 7	Protein Coding	46	GC20M057168	6.053665638	https://www.genecards.org/cgi-bin/carddisp.pl?gene=BMP7
APOE	Apolipoprotein E	Protein Coding	51	GC19P044906	6.049777031	https://www.genecards.org/cgi-bin/carddisp.pl?gene=APOE
GRB7	Growth Factor Receptor Bound Protein 7	Protein Coding	44	GC17P039744	6.046881676	https://www.genecards.org/cgi-bin/carddisp.pl?gene=GRB7
DSP	Desmoplakin	Protein Coding	50	GC06P007541	6.034468651	https://www.genecards.org/cgi-bin/carddisp.pl?gene=DSP
LATS1	Large Tumor Suppressor Kinase 1	Protein Coding	46	GC06M149658	6.032307148	https://www.genecards.org/cgi-bin/carddisp.pl?gene=LATS1
LINC00460	Long Intergenic Non-Protein Coding RNA 460	RNA Gene	16	GC13P106376	6.027543068	https://www.genecards.org/cgi-bin/carddisp.pl?gene=LINC00460
CGB3	Chorionic Gonadotropin Subunit Beta 3	Protein Coding	31	GC19M049024	6.026424885	https://www.genecards.org/cgi-bin/carddisp.pl?gene=CGB3
TIAM1	TIAM Rac1 Associated GEF 1	Protein Coding	45	GC21M031118	6.026266098	https://www.genecards.org/cgi-bin/carddisp.pl?gene=TIAM1
EXO1	Exonuclease 1	Protein Coding	44	GC01P241847	6.025343418	https://www.genecards.org/cgi-bin/carddisp.pl?gene=EXO1
GAL3ST1	Galactose-3-O-Sulfotransferase 1	Protein Coding	37	GC22M030554	6.017244816	https://www.genecards.org/cgi-bin/carddisp.pl?gene=GAL3ST1
CASR	Calcium Sensing Receptor	Protein Coding	51	GC03P122183	6.006147385	https://www.genecards.org/cgi-bin/carddisp.pl?gene=CASR
JAK3	Janus Kinase 3	Protein Coding	52	GC19M017824	6.005285263	https://www.genecards.org/cgi-bin/carddisp.pl?gene=JAK3
H4-16	H4 Histone 16	Protein Coding	34	GC12M015125	6.003772736	https://www.genecards.org/cgi-bin/carddisp.pl?gene=H4-16
MAD2L2	Mitotic Arrest Deficient 2 Like 2	Protein Coding	45	GC01M011674	6.002182484	https://www.genecards.org/cgi-bin/carddisp.pl?gene=MAD2L2
HLA-DPB1	Major Histocompatibility Complex, Class II, DP Beta 1	Protein Coding	44	GC06P052021	5.989523411	https://www.genecards.org/cgi-bin/carddisp.pl?gene=HLA-DPB1
DLK1	Delta Like Non-Canonical Notch Ligand 1	Protein Coding	45	GC14P105592	5.988020897	https://www.genecards.org/cgi-bin/carddisp.pl?gene=DLK1
HHIP	Hedgehog Interacting Protein	Protein Coding	42	GC04P144645	5.986019611	https://www.genecards.org/cgi-bin/carddisp.pl?gene=HHIP
RHOH	Ras Homolog Family Member H	Protein Coding	44	GC04P040192	5.981117725	https://www.genecards.org/cgi-bin/carddisp.pl?gene=RHOH
SEMA3B	Semaphorin 3B	Protein Coding	40	GC03P050267	5.976242065	https://www.genecards.org/cgi-bin/carddisp.pl?gene=SEMA3B
LOC110006319	Beta-Globin Gene 3' Regulatory Region	Biological Region	2	GC11P005223	5.966483593	https://www.genecards.org/cgi-bin/carddisp.pl?gene=LOC110006319
HSPD1	Heat Shock Protein Family D (Hsp60) Member 1	Protein Coding	48	GC02M197486	5.958247662	https://www.genecards.org/cgi-bin/carddisp.pl?gene=HSPD1
PYGL	Glycogen Phosphorylase L	Protein Coding	49	GC14M050857	5.955756187	https://www.genecards.org/cgi-bin/carddisp.pl?gene=PYGL
FLT3	Fms Related Receptor Tyrosine Kinase 3	Protein Coding	53	GC13M028003	5.934945107	https://www.genecards.org/cgi-bin/carddisp.pl?gene=FLT3
SEMA6A-AS1	SEMA6A Antisense RNA 1	RNA Gene	13	GC05P116447	5.930817604	https://www.genecards.org/cgi-bin/carddisp.pl?gene=SEMA6A-AS1
CA3-AS1	CA3 Antisense RNA 1	RNA Gene	12	GC08M085442	5.930817604	https://www.genecards.org/cgi-bin/carddisp.pl?gene=CA3-AS1
ENSG00000145063		Uncategorized	6	GC02M011105	5.930817604	https://www.genecards.org/cgi-bin/carddisp.pl?gene=ENSG00000145063
DDIT3	DNA Damage Inducible Transcript 3	Protein Coding	46	GC12M057516	5.907627106	https://www.genecards.org/cgi-bin/carddisp.pl?gene=DDIT3
VIP	Vasoactive Intestinal Peptide	Protein Coding	45	GC06P152750	5.907626152	https://www.genecards.org/cgi-bin/carddisp.pl?gene=VIP
GATA6	GATA Binding Protein 6	Protein Coding	48	GC18P022169	5.898651123	https://www.genecards.org/cgi-bin/carddisp.pl?gene=GATA6
STAT5B	Signal Transducer And Activator Of Transcription 5B	Protein Coding	50	GC17M042199	5.898451328	https://www.genecards.org/cgi-bin/carddisp.pl?gene=STAT5B
STUB1	STIP1 Homology And U-Box Containing Protein 1	Protein Coding	46	GC16P001913	5.898132324	https://www.genecards.org/cgi-bin/carddisp.pl?gene=STUB1
NF2	Neurofibromin 2	Protein Coding	49	GC22P029603	5.895522118	https://www.genecards.org/cgi-bin/carddisp.pl?gene=NF2
PDCD1LG2	Programmed Cell Death 1 Ligand 2	Protein Coding	42	GC09P005510	5.893571377	https://www.genecards.org/cgi-bin/carddisp.pl?gene=PDCD1LG2
RUSC1-AS1	RUSC1 Antisense RNA 1	RNA Gene	26	GC01M155317	5.886838913	https://www.genecards.org/cgi-bin/carddisp.pl?gene=RUSC1-AS1
KLF5	Kruppel Like Factor 5	Protein Coding	45	GC13P073054	5.885625839	https://www.genecards.org/cgi-bin/carddisp.pl?gene=KLF5
CXCL1	C-X-C Motif Chemokine Ligand 1	Protein Coding	43	GC04P073869	5.883779526	https://www.genecards.org/cgi-bin/carddisp.pl?gene=CXCL1
HES1	Hes Family BHLH Transcription Factor 1	Protein Coding	44	GC03P194136	5.879084587	https://www.genecards.org/cgi-bin/carddisp.pl?gene=HES1
SIX1	SIX Homeobox 1	Protein Coding	45	GC14M060643	5.877528191	https://www.genecards.org/cgi-bin/carddisp.pl?gene=SIX1
KLF11	Kruppel Like Factor 11	Protein Coding	40	GC02P010044	5.875310421	https://www.genecards.org/cgi-bin/carddisp.pl?gene=KLF11
TACC2	Transforming Acidic Coiled-Coil Containing Protein 2	Protein Coding	38	GC10P121989	5.87200737	https://www.genecards.org/cgi-bin/carddisp.pl?gene=TACC2
LINC01307	Long Intergenic Non-Protein Coding RNA 1307	RNA Gene	12	GC01P101323	5.871590614	https://www.genecards.org/cgi-bin/carddisp.pl?gene=LINC01307
CCL26	C-C Motif Chemokine Ligand 26	Protein Coding	38	GC07M075769	5.868397713	https://www.genecards.org/cgi-bin/carddisp.pl?gene=CCL26
CRYAB	Crystallin Alpha B	Protein Coding	45	GC11M111908	5.842173576	https://www.genecards.org/cgi-bin/carddisp.pl?gene=CRYAB
ARID4B	AT-Rich Interaction Domain 4B	Protein Coding	37	GC01M235133	5.840590477	https://www.genecards.org/cgi-bin/carddisp.pl?gene=ARID4B
B3GAT1	Beta-1,3-Glucuronyltransferase 1	Protein Coding	44	GC11M134378	5.83719492	https://www.genecards.org/cgi-bin/carddisp.pl?gene=B3GAT1
PLCE1	Phospholipase C Epsilon 1	Protein Coding	44	GC10P093993	5.823793411	https://www.genecards.org/cgi-bin/carddisp.pl?gene=PLCE1
UMPS	Uridine Monophosphate Synthetase	Protein Coding	47	GC03P124730	5.815027237	https://www.genecards.org/cgi-bin/carddisp.pl?gene=UMPS
S100A2	S100 Calcium Binding Protein A2	Protein Coding	41	GC01M153561	5.812730312	https://www.genecards.org/cgi-bin/carddisp.pl?gene=S100A2
CCN4	Cellular Communication Network Factor 4	Protein Coding	31	GC08P133192	5.812432766	https://www.genecards.org/cgi-bin/carddisp.pl?gene=CCN4
ADAR	Adenosine Deaminase RNA Specific	Protein Coding	45	GC01M154582	5.810491085	https://www.genecards.org/cgi-bin/carddisp.pl?gene=ADAR
MIR675	MicroRNA 675	RNA Gene	16	GC11M001997	5.809351444	https://www.genecards.org/cgi-bin/carddisp.pl?gene=MIR675
LIF	LIF Interleukin 6 Family Cytokine	Protein Coding	43	GC22M030240	5.797230721	https://www.genecards.org/cgi-bin/carddisp.pl?gene=LIF
LNCARSR	LncRNA Regulator Of Akt Signaling Associated With HCC And RCC	RNA Gene	11	GC09M079507	5.792945385	https://www.genecards.org/cgi-bin/carddisp.pl?gene=LNCARSR
ATP7A	ATPase Copper Transporting Alpha	Protein Coding	47	GC0XP077939	5.779159546	https://www.genecards.org/cgi-bin/carddisp.pl?gene=ATP7A
CYP21A2	Cytochrome P450 Family 21 Subfamily A Member 2	Protein Coding	45	GC06P052007	5.77015686	https://www.genecards.org/cgi-bin/carddisp.pl?gene=CYP21A2
MIR103A1	MicroRNA 103a-1	RNA Gene	18	GC05M168560	5.769537449	https://www.genecards.org/cgi-bin/carddisp.pl?gene=MIR103A1
STK33	Serine/Threonine Kinase 33	Protein Coding	42	GC11M008335	5.750906944	https://www.genecards.org/cgi-bin/carddisp.pl?gene=STK33
AKR1C1	Aldo-Keto Reductase Family 1 Member C1	Protein Coding	44	GC10P004963	5.745202065	https://www.genecards.org/cgi-bin/carddisp.pl?gene=AKR1C1
F2R	Coagulation Factor II Thrombin Receptor	Protein Coding	47	GC05P076716	5.740294933	https://www.genecards.org/cgi-bin/carddisp.pl?gene=F2R
MIR330	MicroRNA 330	RNA Gene	19	GC19M045998	5.737315178	https://www.genecards.org/cgi-bin/carddisp.pl?gene=MIR330
EREG	Epiregulin	Protein Coding	42	GC04P074366	5.727889061	https://www.genecards.org/cgi-bin/carddisp.pl?gene=EREG
GATA4	GATA Binding Protein 4	Protein Coding	49	GC08P011676	5.718231201	https://www.genecards.org/cgi-bin/carddisp.pl?gene=GATA4
FANCD2	FA Complementation Group D2	Protein Coding	47	GC03P010026	5.711148262	https://www.genecards.org/cgi-bin/carddisp.pl?gene=FANCD2
ACE	Angiotensin I Converting Enzyme	Protein Coding	50	GC17P063477	5.709203243	https://www.genecards.org/cgi-bin/carddisp.pl?gene=ACE
WNT10B	Wnt Family Member 10B	Protein Coding	48	GC12M048965	5.701051712	https://www.genecards.org/cgi-bin/carddisp.pl?gene=WNT10B
KCNJ11	Potassium Inwardly Rectifying Channel Subfamily J Member 11	Protein Coding	48	GC11M017385	5.699863434	https://www.genecards.org/cgi-bin/carddisp.pl?gene=KCNJ11
IQGAP1	IQ Motif Containing GTPase Activating Protein 1	Protein Coding	44	GC15P090388	5.695397854	https://www.genecards.org/cgi-bin/carddisp.pl?gene=IQGAP1
EPHA5	EPH Receptor A5	Protein Coding	47	GC04M065319	5.681747437	https://www.genecards.org/cgi-bin/carddisp.pl?gene=EPHA5
POU2AF1	POU Class 2 Homeobox Associating Factor 1	Protein Coding	38	GC11M111352	5.679848671	https://www.genecards.org/cgi-bin/carddisp.pl?gene=POU2AF1
HSF1	Heat Shock Transcription Factor 1	Protein Coding	45	GC08P144291	5.676746845	https://www.genecards.org/cgi-bin/carddisp.pl?gene=HSF1
GCK	Glucokinase	Protein Coding	51	GC07M044145	5.672980785	https://www.genecards.org/cgi-bin/carddisp.pl?gene=GCK
MIR184	MicroRNA 184	RNA Gene	23	GC15P079209	5.660107613	https://www.genecards.org/cgi-bin/carddisp.pl?gene=MIR184
TCN1	Transcobalamin 1	Protein Coding	41	GC11M066456	5.658967972	https://www.genecards.org/cgi-bin/carddisp.pl?gene=TCN1
BRMS1	BRMS1 Transcriptional Repressor And Anoikis Regulator	Protein Coding	38	GC11M067011	5.65718317	https://www.genecards.org/cgi-bin/carddisp.pl?gene=BRMS1
CCL20	C-C Motif Chemokine Ligand 20	Protein Coding	44	GC02P227813	5.654931068	https://www.genecards.org/cgi-bin/carddisp.pl?gene=CCL20
SULT1A1	Sulfotransferase Family 1A Member 1	Protein Coding	43	GC16M028606	5.653683662	https://www.genecards.org/cgi-bin/carddisp.pl?gene=SULT1A1
TGM2	Transglutaminase 2	Protein Coding	48	GC20M038127	5.651739597	https://www.genecards.org/cgi-bin/carddisp.pl?gene=TGM2
NOS3	Nitric Oxide Synthase 3	Protein Coding	52	GC07P150990	5.65167284	https://www.genecards.org/cgi-bin/carddisp.pl?gene=NOS3
INTS6	Integrator Complex Subunit 6	Protein Coding	38	GC13M051354	5.649569511	https://www.genecards.org/cgi-bin/carddisp.pl?gene=INTS6
GPR35	G Protein-Coupled Receptor 35	Protein Coding	44	GC02P240605	5.634503365	https://www.genecards.org/cgi-bin/carddisp.pl?gene=GPR35
ITGB3	Integrin Subunit Beta 3	Protein Coding	50	GC17P047254	5.623037338	https://www.genecards.org/cgi-bin/carddisp.pl?gene=ITGB3
ZNF217	Zinc Finger Protein 217	Protein Coding	39	GC20M053567	5.620601654	https://www.genecards.org/cgi-bin/carddisp.pl?gene=ZNF217
IGF2BP1	Insulin Like Growth Factor 2 MRNA Binding Protein 1	Protein Coding	41	GC17P048997	5.620200634	https://www.genecards.org/cgi-bin/carddisp.pl?gene=IGF2BP1
CD247	CD247 Molecule	Protein Coding	50	GC01M167399	5.617368698	https://www.genecards.org/cgi-bin/carddisp.pl?gene=CD247
MIR154	MicroRNA 154	RNA Gene	18	GC14P105809	5.613001823	https://www.genecards.org/cgi-bin/carddisp.pl?gene=MIR154
WWTR1	WW Domain Containing Transcription Regulator 1	Protein Coding	43	GC03M149517	5.610372066	https://www.genecards.org/cgi-bin/carddisp.pl?gene=WWTR1
EHD4	EH Domain Containing 4	Protein Coding	39	GC15M041895	5.603196144	https://www.genecards.org/cgi-bin/carddisp.pl?gene=EHD4
HAND2-AS1	HAND2 Antisense RNA 1	RNA Gene	20	GC04P173527	5.60185957	https://www.genecards.org/cgi-bin/carddisp.pl?gene=HAND2-AS1
ABCC8	ATP Binding Cassette Subfamily C Member 8	Protein Coding	47	GC11M017392	5.599984169	https://www.genecards.org/cgi-bin/carddisp.pl?gene=ABCC8
PAX5	Paired Box 5	Protein Coding	47	GC09M036828	5.596563339	https://www.genecards.org/cgi-bin/carddisp.pl?gene=PAX5
NOD2	Nucleotide Binding Oligomerization Domain Containing 2	Protein Coding	48	GC16P050693	5.592839241	https://www.genecards.org/cgi-bin/carddisp.pl?gene=NOD2
IL3	Interleukin 3	Protein Coding	44	GC05P132060	5.592284203	https://www.genecards.org/cgi-bin/carddisp.pl?gene=IL3
SLPI	Secretory Leukocyte Peptidase Inhibitor	Protein Coding	40	GC20M045252	5.591679096	https://www.genecards.org/cgi-bin/carddisp.pl?gene=SLPI
HDAC6	Histone Deacetylase 6	Protein Coding	52	GC0XP048801	5.588683128	https://www.genecards.org/cgi-bin/carddisp.pl?gene=HDAC6
MSN	Moesin	Protein Coding	48	GC0XP065588	5.587995529	https://www.genecards.org/cgi-bin/carddisp.pl?gene=MSN
PSMG2	Proteasome Assembly Chaperone 2	Protein Coding	36	GC18P013724	5.583994865	https://www.genecards.org/cgi-bin/carddisp.pl?gene=PSMG2
MIR590	MicroRNA 590	RNA Gene	18	GC07P074191	5.578707218	https://www.genecards.org/cgi-bin/carddisp.pl?gene=MIR590
TCIM	Transcriptional And Immune Response Regulator	Protein Coding	26	GC08P040153	5.575622082	https://www.genecards.org/cgi-bin/carddisp.pl?gene=TCIM
SMARCAD1	SWI/SNF-Related, Matrix-Associated Actin-Dependent Regulator Of Chromatin, Subfamily A, Containing DEAD/H Box 1	Protein Coding	46	GC04P094207	5.570438862	https://www.genecards.org/cgi-bin/carddisp.pl?gene=SMARCAD1
CTSL	Cathepsin L	Protein Coding	46	GC09P087725	5.569302559	https://www.genecards.org/cgi-bin/carddisp.pl?gene=CTSL
PLG	Plasminogen	Protein Coding	49	GC06P160702	5.562113285	https://www.genecards.org/cgi-bin/carddisp.pl?gene=PLG
S100A9	S100 Calcium Binding Protein A9	Protein Coding	43	GC01P153357	5.552828789	https://www.genecards.org/cgi-bin/carddisp.pl?gene=S100A9
ACOX2	Acyl-CoA Oxidase 2	Protein Coding	44	GC03M058490	5.549126148	https://www.genecards.org/cgi-bin/carddisp.pl?gene=ACOX2
COX5A	Cytochrome C Oxidase Subunit 5A	Protein Coding	45	GC15M074919	5.548197269	https://www.genecards.org/cgi-bin/carddisp.pl?gene=COX5A
RPL6	Ribosomal Protein L6	Protein Coding	40	GC12M112320	5.546964645	https://www.genecards.org/cgi-bin/carddisp.pl?gene=RPL6
GNRH1	Gonadotropin Releasing Hormone 1	Protein Coding	43	GC08M025419	5.539057255	https://www.genecards.org/cgi-bin/carddisp.pl?gene=GNRH1
REG1A	Regenerating Family Member 1 Alpha	Protein Coding	41	GC02P079120	5.536575317	https://www.genecards.org/cgi-bin/carddisp.pl?gene=REG1A
ANO1	Anoctamin 1	Protein Coding	41	GC11P069986	5.533824921	https://www.genecards.org/cgi-bin/carddisp.pl?gene=ANO1
MIR124-3	MicroRNA 124-3	RNA Gene	18	GC20P063180	5.531118393	https://www.genecards.org/cgi-bin/carddisp.pl?gene=MIR124-3
AKR1C3	Aldo-Keto Reductase Family 1 Member C3	Protein Coding	47	GC10P005035	5.527977943	https://www.genecards.org/cgi-bin/carddisp.pl?gene=AKR1C3
GZMB	Granzyme B	Protein Coding	46	GC14M024630	5.527114868	https://www.genecards.org/cgi-bin/carddisp.pl?gene=GZMB
SPIB	Spi-B Transcription Factor	Protein Coding	41	GC19P050418	5.52359581	https://www.genecards.org/cgi-bin/carddisp.pl?gene=SPIB
FOXC1	Forkhead Box C1	Protein Coding	43	GC06P001610	5.52080822	https://www.genecards.org/cgi-bin/carddisp.pl?gene=FOXC1
HSPA8	Heat Shock Protein Family A (Hsp70) Member 8	Protein Coding	48	GC11M123057	5.51742363	https://www.genecards.org/cgi-bin/carddisp.pl?gene=HSPA8
SAA1	Serum Amyloid A1	Protein Coding	43	GC11P018267	5.514068604	https://www.genecards.org/cgi-bin/carddisp.pl?gene=SAA1
ANAPC1	Anaphase Promoting Complex Subunit 1	Protein Coding	41	GC02M111611	5.509236336	https://www.genecards.org/cgi-bin/carddisp.pl?gene=ANAPC1
LASP1	LIM And SH3 Protein 1	Protein Coding	43	GC17P038869	5.506520271	https://www.genecards.org/cgi-bin/carddisp.pl?gene=LASP1
NAMPT	Nicotinamide Phosphoribosyltransferase	Protein Coding	48	GC07M106248	5.504948616	https://www.genecards.org/cgi-bin/carddisp.pl?gene=NAMPT
SARNP	SAP Domain Containing Ribonucleoprotein	Protein Coding	37	GC12M055752	5.503338337	https://www.genecards.org/cgi-bin/carddisp.pl?gene=SARNP
STK4	Serine/Threonine Kinase 4	Protein Coding	50	GC20P044966	5.488148212	https://www.genecards.org/cgi-bin/carddisp.pl?gene=STK4
MAP3K14	Mitogen-Activated Protein Kinase Kinase Kinase 14	Protein Coding	45	GC17M045263	5.480837822	https://www.genecards.org/cgi-bin/carddisp.pl?gene=MAP3K14
SATB2	SATB Homeobox 2	Protein Coding	45	GC02M199269	5.480428696	https://www.genecards.org/cgi-bin/carddisp.pl?gene=SATB2
PTH	Parathyroid Hormone	Protein Coding	47	GC11M013492	5.479655743	https://www.genecards.org/cgi-bin/carddisp.pl?gene=PTH
CTSC	Cathepsin C	Protein Coding	46	GC11M088211	5.474673748	https://www.genecards.org/cgi-bin/carddisp.pl?gene=CTSC
NET1	Neuroepithelial Cell Transforming 1	Protein Coding	44	GC10P005444	5.47144413	https://www.genecards.org/cgi-bin/carddisp.pl?gene=NET1
ANG	Angiogenin	Protein Coding	46	GC14P020872	5.471210003	https://www.genecards.org/cgi-bin/carddisp.pl?gene=ANG
KHK	Ketohexokinase	Protein Coding	45	GC02P027086	5.469434261	https://www.genecards.org/cgi-bin/carddisp.pl?gene=KHK
MIR572	MicroRNA 572	RNA Gene	15	GC04P014192	5.463037491	https://www.genecards.org/cgi-bin/carddisp.pl?gene=MIR572
BMX	BMX Non-Receptor Tyrosine Kinase	Protein Coding	45	GC0XP015392	5.460538387	https://www.genecards.org/cgi-bin/carddisp.pl?gene=BMX
IL21	Interleukin 21	Protein Coding	43	GC04M122612	5.455402851	https://www.genecards.org/cgi-bin/carddisp.pl?gene=IL21
PSG2	Pregnancy Specific Beta-1-Glycoprotein 2	Protein Coding	34	GC19M043064	5.444250584	https://www.genecards.org/cgi-bin/carddisp.pl?gene=PSG2
CIP2A	Cellular Inhibitor Of PP2A	Protein Coding	29	GC03M108545	5.420568943	https://www.genecards.org/cgi-bin/carddisp.pl?gene=CIP2A
BCAR1	BCAR1 Scaffold Protein, Cas Family Member	Protein Coding	45	GC16M075228	5.418367386	https://www.genecards.org/cgi-bin/carddisp.pl?gene=BCAR1
ACTN4	Actinin Alpha 4	Protein Coding	47	GC19P038647	5.417716026	https://www.genecards.org/cgi-bin/carddisp.pl?gene=ACTN4
SELE	Selectin E	Protein Coding	44	GC01M169722	5.406372547	https://www.genecards.org/cgi-bin/carddisp.pl?gene=SELE
RRM2B	Ribonucleotide Reductase Regulatory TP53 Inducible Subunit M2B	Protein Coding	50	GC08M102204	5.389738083	https://www.genecards.org/cgi-bin/carddisp.pl?gene=RRM2B
RARG	Retinoic Acid Receptor Gamma	Protein Coding	48	GC12M053210	5.382748604	https://www.genecards.org/cgi-bin/carddisp.pl?gene=RARG
ZFP36	ZFP36 Ring Finger Protein	Protein Coding	40	GC19P039406	5.382617474	https://www.genecards.org/cgi-bin/carddisp.pl?gene=ZFP36
GPER1	G Protein-Coupled Estrogen Receptor 1	Protein Coding	38	GC07P001302	5.382581234	https://www.genecards.org/cgi-bin/carddisp.pl?gene=GPER1
PARK7	Parkinsonism Associated Deglycase	Protein Coding	47	GC01P008003	5.374940872	https://www.genecards.org/cgi-bin/carddisp.pl?gene=PARK7
CDC6	Cell Division Cycle 6	Protein Coding	46	GC17P040287	5.373531342	https://www.genecards.org/cgi-bin/carddisp.pl?gene=CDC6
PPARGC1A	PPARG Coactivator 1 Alpha	Protein Coding	47	GC04M023755	5.373177528	https://www.genecards.org/cgi-bin/carddisp.pl?gene=PPARGC1A
AIFM1	Apoptosis Inducing Factor Mitochondria Associated 1	Protein Coding	50	GC0XM130129	5.351544857	https://www.genecards.org/cgi-bin/carddisp.pl?gene=AIFM1
TTK	TTK Protein Kinase	Protein Coding	48	GC06P080003	5.348627567	https://www.genecards.org/cgi-bin/carddisp.pl?gene=TTK
CUL1	Cullin 1	Protein Coding	45	GC07P148697	5.344605923	https://www.genecards.org/cgi-bin/carddisp.pl?gene=CUL1
NPM1	Nucleophosmin 1	Protein Coding	50	GC05P171387	5.335120201	https://www.genecards.org/cgi-bin/carddisp.pl?gene=NPM1
CDH6	Cadherin 6	Protein Coding	42	GC05P031193	5.332000732	https://www.genecards.org/cgi-bin/carddisp.pl?gene=CDH6
RAP1A	RAP1A, Member Of RAS Oncogene Family	Protein Coding	46	GC01P111542	5.31859684	https://www.genecards.org/cgi-bin/carddisp.pl?gene=RAP1A
DAXX	Death Domain Associated Protein	Protein Coding	44	GC06M033318	5.313612938	https://www.genecards.org/cgi-bin/carddisp.pl?gene=DAXX
ZMYND10	Zinc Finger MYND-Type Containing 10	Protein Coding	38	GC03M050420	5.312010288	https://www.genecards.org/cgi-bin/carddisp.pl?gene=ZMYND10
CSK	C-Terminal Src Kinase	Protein Coding	48	GC15P074782	5.309784889	https://www.genecards.org/cgi-bin/carddisp.pl?gene=CSK
MMP8	Matrix Metallopeptidase 8	Protein Coding	48	GC11M102617	5.308451653	https://www.genecards.org/cgi-bin/carddisp.pl?gene=MMP8
LOC111832670	Alpha Fetoprotein (AFP) 5' Regulatory Region	Biological Region	1	GC04P073430	5.306532383	https://www.genecards.org/cgi-bin/carddisp.pl?gene=LOC111832670
ITGA2	Integrin Subunit Alpha 2	Protein Coding	47	GC05P052989	5.301884651	https://www.genecards.org/cgi-bin/carddisp.pl?gene=ITGA2
NKX3-1	NK3 Homeobox 1	Protein Coding	43	GC08M023678	5.295692444	https://www.genecards.org/cgi-bin/carddisp.pl?gene=NKX3-1
MMEL1	Membrane Metalloendopeptidase Like 1	Protein Coding	37	GC01M002590	5.293958664	https://www.genecards.org/cgi-bin/carddisp.pl?gene=MMEL1
CRABP1	Cellular Retinoic Acid Binding Protein 1	Protein Coding	42	GC15P078340	5.293827534	https://www.genecards.org/cgi-bin/carddisp.pl?gene=CRABP1
MIR302A	MicroRNA 302a	RNA Gene	20	GC04M112691	5.286526203	https://www.genecards.org/cgi-bin/carddisp.pl?gene=MIR302A
SOX10	SRY-Box Transcription Factor 10	Protein Coding	46	GC22M048509	5.284759045	https://www.genecards.org/cgi-bin/carddisp.pl?gene=SOX10
MCM7	Minichromosome Maintenance Complex Component 7	Protein Coding	45	GC07M100092	5.280359745	https://www.genecards.org/cgi-bin/carddisp.pl?gene=MCM7
TRAF6	TNF Receptor Associated Factor 6	Protein Coding	47	GC11M036467	5.277797699	https://www.genecards.org/cgi-bin/carddisp.pl?gene=TRAF6
TGIF1	TGFB Induced Factor Homeobox 1	Protein Coding	47	GC18P003411	5.276588917	https://www.genecards.org/cgi-bin/carddisp.pl?gene=TGIF1
GFAP	Glial Fibrillary Acidic Protein	Protein Coding	48	GC17M044905	5.273095608	https://www.genecards.org/cgi-bin/carddisp.pl?gene=GFAP
FLG	Filaggrin	Protein Coding	40	GC01M152274	5.267661572	https://www.genecards.org/cgi-bin/carddisp.pl?gene=FLG
COL4A2	Collagen Type IV Alpha 2 Chain	Protein Coding	45	GC13P110305	5.266194344	https://www.genecards.org/cgi-bin/carddisp.pl?gene=COL4A2
GHRH	Growth Hormone Releasing Hormone	Protein Coding	40	GC20M037251	5.26326704	https://www.genecards.org/cgi-bin/carddisp.pl?gene=GHRH
HIF1AN	Hypoxia Inducible Factor 1 Subunit Alpha Inhibitor	Protein Coding	45	GC10P100529	5.259384632	https://www.genecards.org/cgi-bin/carddisp.pl?gene=HIF1AN
KLK10	Kallikrein Related Peptidase 10	Protein Coding	40	GC19M051012	5.258506775	https://www.genecards.org/cgi-bin/carddisp.pl?gene=KLK10
APPL1	Adaptor Protein, Phosphotyrosine Interacting With PH Domain And Leucine Zipper 1	Protein Coding	46	GC03P057227	5.255911827	https://www.genecards.org/cgi-bin/carddisp.pl?gene=APPL1
FOLR1	Folate Receptor Alpha	Protein Coding	47	GC11P072190	5.251904964	https://www.genecards.org/cgi-bin/carddisp.pl?gene=FOLR1
DGUOK	Deoxyguanosine Kinase	Protein Coding	45	GC02P073926	5.250263691	https://www.genecards.org/cgi-bin/carddisp.pl?gene=DGUOK
PDGFD	Platelet Derived Growth Factor D	Protein Coding	45	GC11M103907	5.244475365	https://www.genecards.org/cgi-bin/carddisp.pl?gene=PDGFD
EPB41L4A-DT	EPB41L4A Divergent Transcript	RNA Gene	15	GC05P112421	5.241973877	https://www.genecards.org/cgi-bin/carddisp.pl?gene=EPB41L4A-DT
MIR365A	MicroRNA 365a	RNA Gene	18	GC16P014309	5.228095055	https://www.genecards.org/cgi-bin/carddisp.pl?gene=MIR365A
SLC3A2	Solute Carrier Family 3 Member 2	Protein Coding	43	GC11P062856	5.225094795	https://www.genecards.org/cgi-bin/carddisp.pl?gene=SLC3A2
COL18A1	Collagen Type XVIII Alpha 1 Chain	Protein Coding	45	GC21P045405	5.220470905	https://www.genecards.org/cgi-bin/carddisp.pl?gene=COL18A1
ACTA2	Actin Alpha 2, Smooth Muscle	Protein Coding	49	GC10M088935	5.215076447	https://www.genecards.org/cgi-bin/carddisp.pl?gene=ACTA2
AGO2	Argonaute RISC Catalytic Component 2	Protein Coding	41	GC08M140522	5.208457947	https://www.genecards.org/cgi-bin/carddisp.pl?gene=AGO2
HSD17B1	Hydroxysteroid 17-Beta Dehydrogenase 1	Protein Coding	44	GC17P042548	5.20516777	https://www.genecards.org/cgi-bin/carddisp.pl?gene=HSD17B1
F2RL1	F2R Like Trypsin Receptor 1	Protein Coding	47	GC05P076818	5.201030254	https://www.genecards.org/cgi-bin/carddisp.pl?gene=F2RL1
NPRL2	NPR2 Like, GATOR1 Complex Subunit	Protein Coding	40	GC03M050412	5.192933083	https://www.genecards.org/cgi-bin/carddisp.pl?gene=NPRL2
CFTR	CF Transmembrane Conductance Regulator	Protein Coding	52	GC07P117287	5.187875748	https://www.genecards.org/cgi-bin/carddisp.pl?gene=CFTR
CDX1	Caudal Type Homeobox 1	Protein Coding	37	GC05P150166	5.183912277	https://www.genecards.org/cgi-bin/carddisp.pl?gene=CDX1
EFNA1	Ephrin A1	Protein Coding	44	GC01P155127	5.183644295	https://www.genecards.org/cgi-bin/carddisp.pl?gene=EFNA1
SLC16A1	Solute Carrier Family 16 Member 1	Protein Coding	49	GC01M112921	5.181555271	https://www.genecards.org/cgi-bin/carddisp.pl?gene=SLC16A1
VPS53	VPS53 Subunit Of GARP Complex	Protein Coding	40	GC17M000508	5.180488586	https://www.genecards.org/cgi-bin/carddisp.pl?gene=VPS53
PRDX2	Peroxiredoxin 2	Protein Coding	47	GC19M012796	5.179566383	https://www.genecards.org/cgi-bin/carddisp.pl?gene=PRDX2
MIR32	MicroRNA 32	RNA Gene	19	GC09M109046	5.176912308	https://www.genecards.org/cgi-bin/carddisp.pl?gene=MIR32
DMBT1	Deleted In Malignant Brain Tumors 1	Protein Coding	40	GC10P122560	5.173270702	https://www.genecards.org/cgi-bin/carddisp.pl?gene=DMBT1
CLDND1	Claudin Domain Containing 1	Protein Coding	37	GC03M098497	5.172218323	https://www.genecards.org/cgi-bin/carddisp.pl?gene=CLDND1
TMPRSS2	Transmembrane Serine Protease 2	Protein Coding	45	GC21M041464	5.168280125	https://www.genecards.org/cgi-bin/carddisp.pl?gene=TMPRSS2
CEL	Carboxyl Ester Lipase	Protein Coding	47	GC09P133061	5.167529583	https://www.genecards.org/cgi-bin/carddisp.pl?gene=CEL
GALK1	Galactokinase 1	Protein Coding	48	GC17M075751	5.162555695	https://www.genecards.org/cgi-bin/carddisp.pl?gene=GALK1
PRKAR2B	Protein Kinase CAMP-Dependent Type II Regulatory Subunit Beta	Protein Coding	45	GC07P107044	5.161117554	https://www.genecards.org/cgi-bin/carddisp.pl?gene=PRKAR2B
ABCC4	ATP Binding Cassette Subfamily C Member 4	Protein Coding	47	GC13M095019	5.155628204	https://www.genecards.org/cgi-bin/carddisp.pl?gene=ABCC4
CYP2C19	Cytochrome P450 Family 2 Subfamily C Member 19	Protein Coding	48	GC10P094762	5.149932861	https://www.genecards.org/cgi-bin/carddisp.pl?gene=CYP2C19
LINC01133	Long Intergenic Non-Protein Coding RNA 1133	RNA Gene	15	GC01P159959	5.147631645	https://www.genecards.org/cgi-bin/carddisp.pl?gene=LINC01133
HNRNPK	Heterogeneous Nuclear Ribonucleoprotein K	Protein Coding	47	GC09M085433	5.147547245	https://www.genecards.org/cgi-bin/carddisp.pl?gene=HNRNPK
GRPR	Gastrin Releasing Peptide Receptor	Protein Coding	43	GC0XP016141	5.142807961	https://www.genecards.org/cgi-bin/carddisp.pl?gene=GRPR
RRM1	Ribonucleotide Reductase Catalytic Subunit M1	Protein Coding	48	GC11P004115	5.141357899	https://www.genecards.org/cgi-bin/carddisp.pl?gene=RRM1
LOXL4	Lysyl Oxidase Like 4	Protein Coding	42	GC10M098247	5.141244411	https://www.genecards.org/cgi-bin/carddisp.pl?gene=LOXL4
ATAD2	ATPase Family AAA Domain Containing 2	Protein Coding	40	GC08M123319	5.140868664	https://www.genecards.org/cgi-bin/carddisp.pl?gene=ATAD2
CRABP2	Cellular Retinoic Acid Binding Protein 2	Protein Coding	44	GC01M156701	5.139672756	https://www.genecards.org/cgi-bin/carddisp.pl?gene=CRABP2
MIR33A	MicroRNA 33a	RNA Gene	19	GC22P041900	5.132371426	https://www.genecards.org/cgi-bin/carddisp.pl?gene=MIR33A
CXADR	CXADR Ig-Like Cell Adhesion Molecule	Protein Coding	44	GC21P017513	5.126953125	https://www.genecards.org/cgi-bin/carddisp.pl?gene=CXADR
PRAME	PRAME Nuclear Receptor Transcriptional Regulator	Protein Coding	38	GC22M022547	5.122619629	https://www.genecards.org/cgi-bin/carddisp.pl?gene=PRAME
CASP2	Caspase 2	Protein Coding	50	GC07P145521	5.113072395	https://www.genecards.org/cgi-bin/carddisp.pl?gene=CASP2
LINC00511	Long Intergenic Non-Protein Coding RNA 511	RNA Gene	17	GC17M072323	5.106826782	https://www.genecards.org/cgi-bin/carddisp.pl?gene=LINC00511
TERF1	Telomeric Repeat Binding Factor 1	Protein Coding	43	GC08P073003	5.104298115	https://www.genecards.org/cgi-bin/carddisp.pl?gene=TERF1
RPS27	Ribosomal Protein S27	Protein Coding	43	GC01P153991	5.10327673	https://www.genecards.org/cgi-bin/carddisp.pl?gene=RPS27
TGFBR3	Transforming Growth Factor Beta Receptor 3	Protein Coding	47	GC01M091680	5.100660324	https://www.genecards.org/cgi-bin/carddisp.pl?gene=TGFBR3
TNFRSF10C	TNF Receptor Superfamily Member 10c	Protein Coding	40	GC08P023102	5.099949837	https://www.genecards.org/cgi-bin/carddisp.pl?gene=TNFRSF10C
SLC16A4	Solute Carrier Family 16 Member 4	Protein Coding	40	GC01M110362	5.086414337	https://www.genecards.org/cgi-bin/carddisp.pl?gene=SLC16A4
HCP5	HLA Complex P5	RNA Gene	29	GC06P031400	5.077961922	https://www.genecards.org/cgi-bin/carddisp.pl?gene=HCP5
PTGES	Prostaglandin E Synthase	Protein Coding	42	GC09M129738	5.072077751	https://www.genecards.org/cgi-bin/carddisp.pl?gene=PTGES
MIR4435-2HG	MIR4435-2 Host Gene	RNA Gene	16	GC02M111007	5.065962791	https://www.genecards.org/cgi-bin/carddisp.pl?gene=MIR4435-2HG
DYNLRB1	Dynein Light Chain Roadblock-Type 1	Protein Coding	40	GC20P034526	5.065877914	https://www.genecards.org/cgi-bin/carddisp.pl?gene=DYNLRB1
MAPK7	Mitogen-Activated Protein Kinase 7	Protein Coding	49	GC17P019379	5.060310364	https://www.genecards.org/cgi-bin/carddisp.pl?gene=MAPK7
SNCG	Synuclein Gamma	Protein Coding	42	GC10P086957	5.056622982	https://www.genecards.org/cgi-bin/carddisp.pl?gene=SNCG
IFNAR1	Interferon Alpha And Beta Receptor Subunit 1	Protein Coding	45	GC21P033324	5.043353081	https://www.genecards.org/cgi-bin/carddisp.pl?gene=IFNAR1
FGF5	Fibroblast Growth Factor 5	Protein Coding	45	GC04P080266	5.040310383	https://www.genecards.org/cgi-bin/carddisp.pl?gene=FGF5
ATF3	Activating Transcription Factor 3	Protein Coding	45	GC01P212565	5.038559437	https://www.genecards.org/cgi-bin/carddisp.pl?gene=ATF3
LINC01139	Long Intergenic Non-Protein Coding RNA 1139	RNA Gene	16	GC01M238480	5.038534164	https://www.genecards.org/cgi-bin/carddisp.pl?gene=LINC01139
IGFBP7	Insulin Like Growth Factor Binding Protein 7	Protein Coding	47	GC04M057030	5.037828445	https://www.genecards.org/cgi-bin/carddisp.pl?gene=IGFBP7
AQP1	Aquaporin 1 (Colton Blood Group)	Protein Coding	47	GC07P030911	5.036001682	https://www.genecards.org/cgi-bin/carddisp.pl?gene=AQP1
MIR95	MicroRNA 95	RNA Gene	16	GC04M008007	5.033398628	https://www.genecards.org/cgi-bin/carddisp.pl?gene=MIR95
ACKR3	Atypical Chemokine Receptor 3	Protein Coding	42	GC02P236537	5.032176971	https://www.genecards.org/cgi-bin/carddisp.pl?gene=ACKR3
CD63	CD63 Molecule	Protein Coding	43	GC12M055725	5.029103279	https://www.genecards.org/cgi-bin/carddisp.pl?gene=CD63
PKP1	Plakophilin 1	Protein Coding	42	GC01P201283	5.025763988	https://www.genecards.org/cgi-bin/carddisp.pl?gene=PKP1
C9orf78	Chromosome 9 Open Reading Frame 78	Protein Coding	33	GC09M129827	5.021697044	https://www.genecards.org/cgi-bin/carddisp.pl?gene=C9orf78
PTPA	Protein Phosphatase 2 Phosphatase Activator	Protein Coding	36	GC09P129111	5.02132988	https://www.genecards.org/cgi-bin/carddisp.pl?gene=PTPA
ETS2	ETS Proto-Oncogene 2, Transcription Factor	Protein Coding	43	GC21P038805	5.018198967	https://www.genecards.org/cgi-bin/carddisp.pl?gene=ETS2
CTAG2	Cancer/Testis Antigen 2	Protein Coding	34	GC0XM154651	5.017558098	https://www.genecards.org/cgi-bin/carddisp.pl?gene=CTAG2
MIR29B2	MicroRNA 29b-2	RNA Gene	18	GC01M207806	5.016872406	https://www.genecards.org/cgi-bin/carddisp.pl?gene=MIR29B2
LTA	Lymphotoxin Alpha	Protein Coding	43	GC06P051957	5.013348579	https://www.genecards.org/cgi-bin/carddisp.pl?gene=LTA
BTC	Betacellulin	Protein Coding	45	GC04M074744	5.012612343	https://www.genecards.org/cgi-bin/carddisp.pl?gene=BTC
MFN2	Mitofusin 2	Protein Coding	48	GC01P011980	5.008617401	https://www.genecards.org/cgi-bin/carddisp.pl?gene=MFN2
FUT4	Fucosyltransferase 4	Protein Coding	37	GC11P094544	5.005280495	https://www.genecards.org/cgi-bin/carddisp.pl?gene=FUT4
HOXB9	Homeobox B9	Protein Coding	41	GC17M048621	5.00357914	https://www.genecards.org/cgi-bin/carddisp.pl?gene=HOXB9
COL1A1	Collagen Type I Alpha 1 Chain	Protein Coding	51	GC17M050183	4.993451118	https://www.genecards.org/cgi-bin/carddisp.pl?gene=COL1A1
CDC25B	Cell Division Cycle 25B	Protein Coding	47	GC20P003791	4.993216038	https://www.genecards.org/cgi-bin/carddisp.pl?gene=CDC25B
TBX3	T-Box Transcription Factor 3	Protein Coding	46	GC12M114670	4.986266136	https://www.genecards.org/cgi-bin/carddisp.pl?gene=TBX3
BDNF	Brain Derived Neurotrophic Factor	Protein Coding	48	GC11M027654	4.986243248	https://www.genecards.org/cgi-bin/carddisp.pl?gene=BDNF
LGALS3BP	Galectin 3 Binding Protein	Protein Coding	41	GC17M078971	4.985578537	https://www.genecards.org/cgi-bin/carddisp.pl?gene=LGALS3BP
NR1I2	Nuclear Receptor Subfamily 1 Group I Member 2	Protein Coding	47	GC03P119780	4.983888626	https://www.genecards.org/cgi-bin/carddisp.pl?gene=NR1I2
PTK7	Protein Tyrosine Kinase 7 (Inactive)	Protein Coding	44	GC06P043076	4.982849598	https://www.genecards.org/cgi-bin/carddisp.pl?gene=PTK7
SMG1	SMG1 Nonsense Mediated MRNA Decay Associated PI3K Related Kinase	Protein Coding	41	GC16M018805	4.982646942	https://www.genecards.org/cgi-bin/carddisp.pl?gene=SMG1
BIN1	Bridging Integrator 1	Protein Coding	47	GC02M127048	4.982134342	https://www.genecards.org/cgi-bin/carddisp.pl?gene=BIN1
CCL4	C-C Motif Chemokine Ligand 4	Protein Coding	41	GC17P036103	4.97947073	https://www.genecards.org/cgi-bin/carddisp.pl?gene=CCL4
ASIP	Agouti Signaling Protein	Protein Coding	38	GC20P034194	4.979342461	https://www.genecards.org/cgi-bin/carddisp.pl?gene=ASIP
SNHG7	Small Nucleolar RNA Host Gene 7	RNA Gene	20	GC09M136721	4.978502274	https://www.genecards.org/cgi-bin/carddisp.pl?gene=SNHG7
ZNRF3	Zinc And Ring Finger 3	Protein Coding	36	GC22P028803	4.971979141	https://www.genecards.org/cgi-bin/carddisp.pl?gene=ZNRF3
MIR574	MicroRNA 574	RNA Gene	18	GC04P038872	4.971637726	https://www.genecards.org/cgi-bin/carddisp.pl?gene=MIR574
CTHRC1	Collagen Triple Helix Repeat Containing 1	Protein Coding	41	GC08P103371	4.971610069	https://www.genecards.org/cgi-bin/carddisp.pl?gene=CTHRC1
S100A8	S100 Calcium Binding Protein A8	Protein Coding	43	GC01M153391	4.96859169	https://www.genecards.org/cgi-bin/carddisp.pl?gene=S100A8
TCL6	T Cell Leukemia/Lymphoma 6	RNA Gene	25	GC14P095650	4.95725441	https://www.genecards.org/cgi-bin/carddisp.pl?gene=TCL6
GHR	Growth Hormone Receptor	Protein Coding	47	GC05P042429	4.955548286	https://www.genecards.org/cgi-bin/carddisp.pl?gene=GHR
EEF1A1	Eukaryotic Translation Elongation Factor 1 Alpha 1	Protein Coding	44	GC06M073515	4.949550152	https://www.genecards.org/cgi-bin/carddisp.pl?gene=EEF1A1
DROSHA	Drosha Ribonuclease III	Protein Coding	42	GC05M031401	4.948247433	https://www.genecards.org/cgi-bin/carddisp.pl?gene=DROSHA
H19-ICR	H19/IGF2 Imprinting Control Region	Biological Region	5	GC11P001999	4.948068142	https://www.genecards.org/cgi-bin/carddisp.pl?gene=H19-ICR
CYP24A1	Cytochrome P450 Family 24 Subfamily A Member 1	Protein Coding	48	GC20M054153	4.941440582	https://www.genecards.org/cgi-bin/carddisp.pl?gene=CYP24A1
RXRB	Retinoid X Receptor Beta	Protein Coding	48	GC06M033193	4.933537006	https://www.genecards.org/cgi-bin/carddisp.pl?gene=RXRB
PRKD1	Protein Kinase D1	Protein Coding	51	GC14M029576	4.931136608	https://www.genecards.org/cgi-bin/carddisp.pl?gene=PRKD1
PROX1	Prospero Homeobox 1	Protein Coding	43	GC01P213983	4.92891407	https://www.genecards.org/cgi-bin/carddisp.pl?gene=PROX1
THRB	Thyroid Hormone Receptor Beta	Protein Coding	51	GC03M024117	4.928219795	https://www.genecards.org/cgi-bin/carddisp.pl?gene=THRB
ELF3	E74 Like ETS Transcription Factor 3	Protein Coding	40	GC01P202007	4.925748825	https://www.genecards.org/cgi-bin/carddisp.pl?gene=ELF3
INHBA	Inhibin Subunit Beta A	Protein Coding	45	GC07M041668	4.922194481	https://www.genecards.org/cgi-bin/carddisp.pl?gene=INHBA
YWHAE	Tyrosine 3-Monooxygenase/Tryptophan 5-Monooxygenase Activation Protein Epsilon	Protein Coding	50	GC17M001346	4.922008038	https://www.genecards.org/cgi-bin/carddisp.pl?gene=YWHAE
RCC2	Regulator Of Chromosome Condensation 2	Protein Coding	40	GC01M017406	4.921535492	https://www.genecards.org/cgi-bin/carddisp.pl?gene=RCC2
VCAM1	Vascular Cell Adhesion Molecule 1	Protein Coding	46	GC01P100719	4.918941498	https://www.genecards.org/cgi-bin/carddisp.pl?gene=VCAM1
TPM3	Tropomyosin 3	Protein Coding	47	GC01M154127	4.918871403	https://www.genecards.org/cgi-bin/carddisp.pl?gene=TPM3
DCK	Deoxycytidine Kinase	Protein Coding	45	GC04P070992	4.917540073	https://www.genecards.org/cgi-bin/carddisp.pl?gene=DCK
IREB2	Iron Responsive Element Binding Protein 2	Protein Coding	44	GC15P078437	4.906143188	https://www.genecards.org/cgi-bin/carddisp.pl?gene=IREB2
NEDD9	Neural Precursor Cell Expressed, Developmentally Down-Regulated 9	Protein Coding	44	GC06M011183	4.901513577	https://www.genecards.org/cgi-bin/carddisp.pl?gene=NEDD9
MMP26	Matrix Metallopeptidase 26	Protein Coding	35	GC11P004706	4.901042938	https://www.genecards.org/cgi-bin/carddisp.pl?gene=MMP26
SLC9A3R1	SLC9A3 Regulator 1	Protein Coding	46	GC17P074749	4.900737286	https://www.genecards.org/cgi-bin/carddisp.pl?gene=SLC9A3R1
SLC10A1	Solute Carrier Family 10 Member 1	Protein Coding	44	GC14M069775	4.897573948	https://www.genecards.org/cgi-bin/carddisp.pl?gene=SLC10A1
ST6GAL1	ST6 Beta-Galactoside Alpha-2,6-Sialyltransferase 1	Protein Coding	44	GC03P186930	4.897158146	https://www.genecards.org/cgi-bin/carddisp.pl?gene=ST6GAL1
SMAD6	SMAD Family Member 6	Protein Coding	47	GC15P066702	4.890942574	https://www.genecards.org/cgi-bin/carddisp.pl?gene=SMAD6
CEBPB	CCAAT Enhancer Binding Protein Beta	Protein Coding	44	GC20P050190	4.890818596	https://www.genecards.org/cgi-bin/carddisp.pl?gene=CEBPB
KRT16	Keratin 16	Protein Coding	45	GC17M041609	4.888032436	https://www.genecards.org/cgi-bin/carddisp.pl?gene=KRT16
ATG5	Autophagy Related 5	Protein Coding	44	GC06M106045	4.886463642	https://www.genecards.org/cgi-bin/carddisp.pl?gene=ATG5
NCOA2	Nuclear Receptor Coactivator 2	Protein Coding	45	GC08M070109	4.881659031	https://www.genecards.org/cgi-bin/carddisp.pl?gene=NCOA2
LAG3	Lymphocyte Activating 3	Protein Coding	37	GC12P010866	4.879021168	https://www.genecards.org/cgi-bin/carddisp.pl?gene=LAG3
SELENBP1	Selenium Binding Protein 1	Protein Coding	44	GC01M151364	4.876229763	https://www.genecards.org/cgi-bin/carddisp.pl?gene=SELENBP1
GH1	Growth Hormone 1	Protein Coding	44	GC17M063917	4.876214027	https://www.genecards.org/cgi-bin/carddisp.pl?gene=GH1
AGR2	Anterior Gradient 2, Protein Disulphide Isomerase Family Member	Protein Coding	41	GC07M016872	4.874085426	https://www.genecards.org/cgi-bin/carddisp.pl?gene=AGR2
STAT4	Signal Transducer And Activator Of Transcription 4	Protein Coding	47	GC02M191029	4.87368679	https://www.genecards.org/cgi-bin/carddisp.pl?gene=STAT4
RALA	RAS Like Proto-Oncogene A	Protein Coding	46	GC07P039622	4.870230198	https://www.genecards.org/cgi-bin/carddisp.pl?gene=RALA
FKSG49	Hepatocellular Carcinoma-Associated Antigen HCA25b	Protein Coding	4	GC05U901010	4.869110107	https://www.genecards.org/cgi-bin/carddisp.pl?gene=FKSG49
GP5	Glycoprotein V Platelet	Protein Coding	40	GC03M194395	4.867716789	https://www.genecards.org/cgi-bin/carddisp.pl?gene=GP5
MIR361	MicroRNA 361	RNA Gene	16	GC0XM085903	4.866100311	https://www.genecards.org/cgi-bin/carddisp.pl?gene=MIR361
CHRNA3	Cholinergic Receptor Nicotinic Alpha 3 Subunit	Protein Coding	45	GC15M078594	4.859857082	https://www.genecards.org/cgi-bin/carddisp.pl?gene=CHRNA3
LIFR	LIF Receptor Subunit Alpha	Protein Coding	47	GC05M038475	4.852805138	https://www.genecards.org/cgi-bin/carddisp.pl?gene=LIFR
NCOR2	Nuclear Receptor Corepressor 2	Protein Coding	45	GC12M124324	4.852191925	https://www.genecards.org/cgi-bin/carddisp.pl?gene=NCOR2
TPD52	Tumor Protein D52	Protein Coding	42	GC08M079920	4.847594738	https://www.genecards.org/cgi-bin/carddisp.pl?gene=TPD52
EPHA7	EPH Receptor A7	Protein Coding	49	GC06M093240	4.846166611	https://www.genecards.org/cgi-bin/carddisp.pl?gene=EPHA7
CASP1	Caspase 1	Protein Coding	51	GC11M105025	4.844430447	https://www.genecards.org/cgi-bin/carddisp.pl?gene=CASP1
LAMC1	Laminin Subunit Gamma 1	Protein Coding	44	GC01P182992	4.843357086	https://www.genecards.org/cgi-bin/carddisp.pl?gene=LAMC1
APEH	Acylaminoacyl-Peptide Hydrolase	Protein Coding	41	GC03P049673	4.838206291	https://www.genecards.org/cgi-bin/carddisp.pl?gene=APEH
CYP3A5	Cytochrome P450 Family 3 Subfamily A Member 5	Protein Coding	48	GC07M099648	4.833552837	https://www.genecards.org/cgi-bin/carddisp.pl?gene=CYP3A5
SSTR5	Somatostatin Receptor 5	Protein Coding	42	GC16P001072	4.83258009	https://www.genecards.org/cgi-bin/carddisp.pl?gene=SSTR5
FYN	FYN Proto-Oncogene, Src Family Tyrosine Kinase	Protein Coding	48	GC06M111660	4.830509186	https://www.genecards.org/cgi-bin/carddisp.pl?gene=FYN
BLK	BLK Proto-Oncogene, Src Family Tyrosine Kinase	Protein Coding	51	GC08P011486	4.821321964	https://www.genecards.org/cgi-bin/carddisp.pl?gene=BLK
LAMB1	Laminin Subunit Beta 1	Protein Coding	48	GC07M107923	4.808385849	https://www.genecards.org/cgi-bin/carddisp.pl?gene=LAMB1
BLCAP	BLCAP Apoptosis Inducing Factor	Protein Coding	32	GC20M037492	4.807545185	https://www.genecards.org/cgi-bin/carddisp.pl?gene=BLCAP
MIR187	MicroRNA 187	RNA Gene	18	GC18M035904	4.797781467	https://www.genecards.org/cgi-bin/carddisp.pl?gene=MIR187
H2AX	H2A.X Variant Histone	Protein Coding	36	GC11M119097	4.797645092	https://www.genecards.org/cgi-bin/carddisp.pl?gene=H2AX
PDIA3	Protein Disulfide Isomerase Family A Member 3	Protein Coding	46	GC15P043746	4.794110298	https://www.genecards.org/cgi-bin/carddisp.pl?gene=PDIA3
LGALS9	Galectin 9	Protein Coding	40	GC17P027629	4.786267757	https://www.genecards.org/cgi-bin/carddisp.pl?gene=LGALS9
TNC	Tenascin C	Protein Coding	50	GC09M115019	4.782028675	https://www.genecards.org/cgi-bin/carddisp.pl?gene=TNC
BRINP1	BMP/Retinoic Acid Inducible Neural Specific 1	Protein Coding	33	GC09M119153	4.779470921	https://www.genecards.org/cgi-bin/carddisp.pl?gene=BRINP1
CRH	Corticotropin Releasing Hormone	Protein Coding	44	GC08M066176	4.778092861	https://www.genecards.org/cgi-bin/carddisp.pl?gene=CRH
ACY1	Aminoacylase 1	Protein Coding	47	GC03P051983	4.777272224	https://www.genecards.org/cgi-bin/carddisp.pl?gene=ACY1
SULF2	Sulfatase 2	Protein Coding	41	GC20M047656	4.774300098	https://www.genecards.org/cgi-bin/carddisp.pl?gene=SULF2
CD59	CD59 Molecule (CD59 Blood Group)	Protein Coding	47	GC11M033704	4.770390987	https://www.genecards.org/cgi-bin/carddisp.pl?gene=CD59
CCNE2	Cyclin E2	Protein Coding	43	GC08M094879	4.767669678	https://www.genecards.org/cgi-bin/carddisp.pl?gene=CCNE2
WTAP	WT1 Associated Protein	Protein Coding	40	GC06P159725	4.767039299	https://www.genecards.org/cgi-bin/carddisp.pl?gene=WTAP
TRIM28	Tripartite Motif Containing 28	Protein Coding	44	GC19P058544	4.766582489	https://www.genecards.org/cgi-bin/carddisp.pl?gene=TRIM28
CD99	CD99 Molecule (Xg Blood Group)	Protein Coding	40	GC0XP002691	4.765670776	https://www.genecards.org/cgi-bin/carddisp.pl?gene=CD99
CYP11A1	Cytochrome P450 Family 11 Subfamily A Member 1	Protein Coding	50	GC15M074337	4.765656471	https://www.genecards.org/cgi-bin/carddisp.pl?gene=CYP11A1
SFRP2	Secreted Frizzled Related Protein 2	Protein Coding	43	GC04M153780	4.7622118	https://www.genecards.org/cgi-bin/carddisp.pl?gene=SFRP2
HNRNPA2B1	Heterogeneous Nuclear Ribonucleoprotein A2/B1	Protein Coding	47	GC07M026174	4.761003971	https://www.genecards.org/cgi-bin/carddisp.pl?gene=HNRNPA2B1
CD5	CD5 Molecule	Protein Coding	41	GC11P061114	4.75119257	https://www.genecards.org/cgi-bin/carddisp.pl?gene=CD5
LGALS7	Galectin 7	Protein Coding	38	GC19M038770	4.750317097	https://www.genecards.org/cgi-bin/carddisp.pl?gene=LGALS7
KIF5B	Kinesin Family Member 5B	Protein Coding	45	GC10M032035	4.749853611	https://www.genecards.org/cgi-bin/carddisp.pl?gene=KIF5B
G6PD	Glucose-6-Phosphate Dehydrogenase	Protein Coding	51	GC0XM154531	4.748365402	https://www.genecards.org/cgi-bin/carddisp.pl?gene=G6PD
MIR376A1	MicroRNA 376a-1	RNA Gene	15	GC14P105821	4.748184681	https://www.genecards.org/cgi-bin/carddisp.pl?gene=MIR376A1
IL13RA2	Interleukin 13 Receptor Subunit Alpha 2	Protein Coding	41	GC0XM115003	4.744222641	https://www.genecards.org/cgi-bin/carddisp.pl?gene=IL13RA2
SEMA3F	Semaphorin 3F	Protein Coding	42	GC03P050167	4.742367268	https://www.genecards.org/cgi-bin/carddisp.pl?gene=SEMA3F
MIR340	MicroRNA 340	RNA Gene	18	GC05M180015	4.740927696	https://www.genecards.org/cgi-bin/carddisp.pl?gene=MIR340
MIR542	MicroRNA 542	RNA Gene	17	GC0XM134646	4.740523815	https://www.genecards.org/cgi-bin/carddisp.pl?gene=MIR542
ADAM9	ADAM Metallopeptidase Domain 9	Protein Coding	48	GC08P038996	4.738362312	https://www.genecards.org/cgi-bin/carddisp.pl?gene=ADAM9
RBP1	Retinol Binding Protein 1	Protein Coding	40	GC03M139517	4.735648155	https://www.genecards.org/cgi-bin/carddisp.pl?gene=RBP1
MYH11	Myosin Heavy Chain 11	Protein Coding	46	GC16M015704	4.735539436	https://www.genecards.org/cgi-bin/carddisp.pl?gene=MYH11
NKX2-8	NK2 Homeobox 8	Protein Coding	37	GC14M036580	4.735432148	https://www.genecards.org/cgi-bin/carddisp.pl?gene=NKX2-8
CPS1	Carbamoyl-Phosphate Synthase 1	Protein Coding	46	GC02P210477	4.7348423	https://www.genecards.org/cgi-bin/carddisp.pl?gene=CPS1
NR4A1	Nuclear Receptor Subfamily 4 Group A Member 1	Protein Coding	47	GC12P052022	4.734721184	https://www.genecards.org/cgi-bin/carddisp.pl?gene=NR4A1
MIR498	MicroRNA 498	RNA Gene	16	GC19P055931	4.732202053	https://www.genecards.org/cgi-bin/carddisp.pl?gene=MIR498
TIMELESS	Timeless Circadian Regulator	Protein Coding	39	GC12M056416	4.720449924	https://www.genecards.org/cgi-bin/carddisp.pl?gene=TIMELESS
CDCP1	CUB Domain Containing Protein 1	Protein Coding	39	GC03M045082	4.716118813	https://www.genecards.org/cgi-bin/carddisp.pl?gene=CDCP1
PTPRN	Protein Tyrosine Phosphatase Receptor Type N	Protein Coding	45	GC02M219289	4.714385986	https://www.genecards.org/cgi-bin/carddisp.pl?gene=PTPRN
WNT16	Wnt Family Member 16	Protein Coding	42	GC07P121325	4.710246086	https://www.genecards.org/cgi-bin/carddisp.pl?gene=WNT16
GCG	Glucagon	Protein Coding	41	GC02M162142	4.707257271	https://www.genecards.org/cgi-bin/carddisp.pl?gene=GCG
RAD52	RAD52 Homolog, DNA Repair Protein	Protein Coding	42	GC12M000912	4.706407547	https://www.genecards.org/cgi-bin/carddisp.pl?gene=RAD52
GPRC5A	G Protein-Coupled Receptor Class C Group 5 Member A	Protein Coding	42	GC12P012890	4.703118324	https://www.genecards.org/cgi-bin/carddisp.pl?gene=GPRC5A
TSPAN8	Tetraspanin 8	Protein Coding	40	GC12M071125	4.701412678	https://www.genecards.org/cgi-bin/carddisp.pl?gene=TSPAN8
USP7	Ubiquitin Specific Peptidase 7	Protein Coding	49	GC16M008892	4.701226234	https://www.genecards.org/cgi-bin/carddisp.pl?gene=USP7
MAP3K5	Mitogen-Activated Protein Kinase Kinase Kinase 5	Protein Coding	48	GC06M136557	4.701076508	https://www.genecards.org/cgi-bin/carddisp.pl?gene=MAP3K5
LINC00963	Long Intergenic Non-Protein Coding RNA 963	RNA Gene	14	GC09P129483	4.696971416	https://www.genecards.org/cgi-bin/carddisp.pl?gene=LINC00963
TNK2	Tyrosine Kinase Non Receptor 2	Protein Coding	46	GC03M195863	4.694252968	https://www.genecards.org/cgi-bin/carddisp.pl?gene=TNK2
GSDME	Gasdermin E	Protein Coding	32	GC07M024699	4.691831112	https://www.genecards.org/cgi-bin/carddisp.pl?gene=GSDME
SLC39A6	Solute Carrier Family 39 Member 6	Protein Coding	40	GC18M036108	4.685756207	https://www.genecards.org/cgi-bin/carddisp.pl?gene=SLC39A6
AP1B1	Adaptor Related Protein Complex 1 Subunit Beta 1	Protein Coding	44	GC22M029327	4.67316246	https://www.genecards.org/cgi-bin/carddisp.pl?gene=AP1B1
LDHB	Lactate Dehydrogenase B	Protein Coding	47	GC12M021635	4.670640945	https://www.genecards.org/cgi-bin/carddisp.pl?gene=LDHB
BLACAT1	Bladder Cancer Associated Transcript 1	RNA Gene	14	GC01M205384	4.669595718	https://www.genecards.org/cgi-bin/carddisp.pl?gene=BLACAT1
FGF8	Fibroblast Growth Factor 8	Protein Coding	48	GC10M101770	4.665831089	https://www.genecards.org/cgi-bin/carddisp.pl?gene=FGF8
KLB	Klotho Beta	Protein Coding	40	GC04P039408	4.6658144	https://www.genecards.org/cgi-bin/carddisp.pl?gene=KLB
PTPN1	Protein Tyrosine Phosphatase Non-Receptor Type 1	Protein Coding	51	GC20P050510	4.665795326	https://www.genecards.org/cgi-bin/carddisp.pl?gene=PTPN1
GATA2	GATA Binding Protein 2	Protein Coding	48	GC03M128479	4.665712357	https://www.genecards.org/cgi-bin/carddisp.pl?gene=GATA2
HPRT1	Hypoxanthine Phosphoribosyltransferase 1	Protein Coding	49	GC0XP134460	4.66476202	https://www.genecards.org/cgi-bin/carddisp.pl?gene=HPRT1
DDX5	DEAD-Box Helicase 5	Protein Coding	47	GC17M064498	4.656719208	https://www.genecards.org/cgi-bin/carddisp.pl?gene=DDX5
CSMD1	CUB And Sushi Multiple Domains 1	Protein Coding	38	GC08M002953	4.655657291	https://www.genecards.org/cgi-bin/carddisp.pl?gene=CSMD1
ANXA4	Annexin A4	Protein Coding	45	GC02P069644	4.651735783	https://www.genecards.org/cgi-bin/carddisp.pl?gene=ANXA4
MIR217	MicroRNA 217	RNA Gene	18	GC02M055982	4.650456429	https://www.genecards.org/cgi-bin/carddisp.pl?gene=MIR217
ROR2	Receptor Tyrosine Kinase Like Orphan Receptor 2	Protein Coding	49	GC09M091564	4.648216724	https://www.genecards.org/cgi-bin/carddisp.pl?gene=ROR2
ERN1	Endoplasmic Reticulum To Nucleus Signaling 1	Protein Coding	46	GC17M064039	4.647699356	https://www.genecards.org/cgi-bin/carddisp.pl?gene=ERN1
SCT	Secretin	Protein Coding	35	GC11M000626	4.643909931	https://www.genecards.org/cgi-bin/carddisp.pl?gene=SCT
XPO1	Exportin 1	Protein Coding	47	GC02M061445	4.642551899	https://www.genecards.org/cgi-bin/carddisp.pl?gene=XPO1
CDK7	Cyclin Dependent Kinase 7	Protein Coding	47	GC05P069250	4.639269829	https://www.genecards.org/cgi-bin/carddisp.pl?gene=CDK7
TCF7L1	Transcription Factor 7 Like 1	Protein Coding	42	GC02P085133	4.633236885	https://www.genecards.org/cgi-bin/carddisp.pl?gene=TCF7L1
HOXA1	Homeobox A1	Protein Coding	45	GC07M027092	4.632886887	https://www.genecards.org/cgi-bin/carddisp.pl?gene=HOXA1
ADGRE5	Adhesion G Protein-Coupled Receptor E5	Protein Coding	39	GC19P014381	4.63218689	https://www.genecards.org/cgi-bin/carddisp.pl?gene=ADGRE5
LBX2-AS1	LBX2 Antisense RNA 1	RNA Gene	16	GC02P074498	4.620882988	https://www.genecards.org/cgi-bin/carddisp.pl?gene=LBX2-AS1
CA2	Carbonic Anhydrase 2	Protein Coding	52	GC08P085463	4.61625576	https://www.genecards.org/cgi-bin/carddisp.pl?gene=CA2
MC2R	Melanocortin 2 Receptor	Protein Coding	48	GC18M018488	4.614882469	https://www.genecards.org/cgi-bin/carddisp.pl?gene=MC2R
MIR637	MicroRNA 637	RNA Gene	16	GC19M003961	4.613091469	https://www.genecards.org/cgi-bin/carddisp.pl?gene=MIR637
HSD11B2	Hydroxysteroid 11-Beta Dehydrogenase 2	Protein Coding	47	GC16P067433	4.612706661	https://www.genecards.org/cgi-bin/carddisp.pl?gene=HSD11B2
DST	Dystonin	Protein Coding	42	GC06M056457	4.612591743	https://www.genecards.org/cgi-bin/carddisp.pl?gene=DST
PLA2G4A	Phospholipase A2 Group IVA	Protein Coding	50	GC01P186798	4.612362385	https://www.genecards.org/cgi-bin/carddisp.pl?gene=PLA2G4A
HBB-LCR	Beta-Globin Locus Control Region	Biological Region	5	GC11P005270	4.611964226	https://www.genecards.org/cgi-bin/carddisp.pl?gene=HBB-LCR
KLK6	Kallikrein Related Peptidase 6	Protein Coding	43	GC19M050958	4.609077454	https://www.genecards.org/cgi-bin/carddisp.pl?gene=KLK6
CD109	CD109 Molecule	Protein Coding	40	GC06P073695	4.608947754	https://www.genecards.org/cgi-bin/carddisp.pl?gene=CD109
FZD4	Frizzled Class Receptor 4	Protein Coding	51	GC11M086945	4.608311653	https://www.genecards.org/cgi-bin/carddisp.pl?gene=FZD4
DNTT	DNA Nucleotidylexotransferase	Protein Coding	43	GC10P096304	4.601276875	https://www.genecards.org/cgi-bin/carddisp.pl?gene=DNTT
ESRRA	Estrogen Related Receptor Alpha	Protein Coding	48	GC11P064305	4.600637436	https://www.genecards.org/cgi-bin/carddisp.pl?gene=ESRRA
RICTOR	RPTOR Independent Companion Of MTOR Complex 2	Protein Coding	45	GC05M038937	4.596754074	https://www.genecards.org/cgi-bin/carddisp.pl?gene=RICTOR
GNRHR	Gonadotropin Releasing Hormone Receptor	Protein Coding	48	GC04M067737	4.596086502	https://www.genecards.org/cgi-bin/carddisp.pl?gene=GNRHR
MAP1LC3A	Microtubule Associated Protein 1 Light Chain 3 Alpha	Protein Coding	44	GC20P034546	4.594501972	https://www.genecards.org/cgi-bin/carddisp.pl?gene=MAP1LC3A
HPGD	15-Hydroxyprostaglandin Dehydrogenase	Protein Coding	48	GC04M174490	4.594008446	https://www.genecards.org/cgi-bin/carddisp.pl?gene=HPGD
MIR345	MicroRNA 345	RNA Gene	19	GC14P100307	4.589434624	https://www.genecards.org/cgi-bin/carddisp.pl?gene=MIR345
API5	Apoptosis Inhibitor 5	Protein Coding	38	GC11P043311	4.586612225	https://www.genecards.org/cgi-bin/carddisp.pl?gene=API5
PTK6	Protein Tyrosine Kinase 6	Protein Coding	48	GC20M063528	4.586455822	https://www.genecards.org/cgi-bin/carddisp.pl?gene=PTK6
TINF2	TERF1 Interacting Nuclear Factor 2	Protein Coding	42	GC14M024234	4.586210728	https://www.genecards.org/cgi-bin/carddisp.pl?gene=TINF2
MIR885	MicroRNA 885	RNA Gene	16	GC03M010413	4.583589554	https://www.genecards.org/cgi-bin/carddisp.pl?gene=MIR885
NEDD4	NEDD4 E3 Ubiquitin Protein Ligase	Protein Coding	47	GC15M055826	4.581354141	https://www.genecards.org/cgi-bin/carddisp.pl?gene=NEDD4
CDH5	Cadherin 5	Protein Coding	48	GC16P066366	4.58070612	https://www.genecards.org/cgi-bin/carddisp.pl?gene=CDH5
MIR92A1	MicroRNA 92a-1	RNA Gene	19	GC13P091449	4.580651283	https://www.genecards.org/cgi-bin/carddisp.pl?gene=MIR92A1
SETDB1	SET Domain Bifurcated Histone Lysine Methyltransferase 1	Protein Coding	43	GC01P150926	4.579218864	https://www.genecards.org/cgi-bin/carddisp.pl?gene=SETDB1
DEK	DEK Proto-Oncogene	Protein Coding	41	GC06M018224	4.578466415	https://www.genecards.org/cgi-bin/carddisp.pl?gene=DEK
RABL3	RAB, Member Of RAS Oncogene Family Like 3	Protein Coding	34	GC03M120686	4.576627254	https://www.genecards.org/cgi-bin/carddisp.pl?gene=RABL3
RARRES2	Retinoic Acid Receptor Responder 2	Protein Coding	40	GC07M150333	4.573800087	https://www.genecards.org/cgi-bin/carddisp.pl?gene=RARRES2
CCAR2	Cell Cycle And Apoptosis Regulator 2	Protein Coding	37	GC08P022604	4.57224369	https://www.genecards.org/cgi-bin/carddisp.pl?gene=CCAR2
ARTN	Artemin	Protein Coding	40	GC01P043933	4.571212769	https://www.genecards.org/cgi-bin/carddisp.pl?gene=ARTN
SPINT1	Serine Peptidase Inhibitor, Kunitz Type 1	Protein Coding	41	GC15P040844	4.566633224	https://www.genecards.org/cgi-bin/carddisp.pl?gene=SPINT1
MTR	5-Methyltetrahydrofolate-Homocysteine Methyltransferase	Protein Coding	47	GC01P236795	4.560410023	https://www.genecards.org/cgi-bin/carddisp.pl?gene=MTR
TAP2	Transporter 2, ATP Binding Cassette Subfamily B Member	Protein Coding	45	GC06M032821	4.559382439	https://www.genecards.org/cgi-bin/carddisp.pl?gene=TAP2
NGF	Nerve Growth Factor	Protein Coding	51	GC01M115285	4.556978226	https://www.genecards.org/cgi-bin/carddisp.pl?gene=NGF
MBL2	Mannose Binding Lectin 2	Protein Coding	48	GC10M052760	4.545972824	https://www.genecards.org/cgi-bin/carddisp.pl?gene=MBL2
TET2	Tet Methylcytosine Dioxygenase 2	Protein Coding	45	GC04P105145	4.544083595	https://www.genecards.org/cgi-bin/carddisp.pl?gene=TET2
PPP1R13L	Protein Phosphatase 1 Regulatory Subunit 13 Like	Protein Coding	40	GC19M045379	4.544069767	https://www.genecards.org/cgi-bin/carddisp.pl?gene=PPP1R13L
ROR1	Receptor Tyrosine Kinase Like Orphan Receptor 1	Protein Coding	48	GC01P063774	4.537639618	https://www.genecards.org/cgi-bin/carddisp.pl?gene=ROR1
OIT3	Oncoprotein Induced Transcript 3	Protein Coding	34	GC10P072893	4.531553268	https://www.genecards.org/cgi-bin/carddisp.pl?gene=OIT3
MIR511	MicroRNA 511	RNA Gene	15	GC10P017845	4.528318405	https://www.genecards.org/cgi-bin/carddisp.pl?gene=MIR511
NUMB	NUMB Endocytic Adaptor Protein	Protein Coding	47	GC14M073275	4.528163433	https://www.genecards.org/cgi-bin/carddisp.pl?gene=NUMB
FST	Follistatin	Protein Coding	47	GC05P053480	4.52558279	https://www.genecards.org/cgi-bin/carddisp.pl?gene=FST
APC2	APC Regulator Of WNT Signaling Pathway 2	Protein Coding	40	GC19P001597	4.524827003	https://www.genecards.org/cgi-bin/carddisp.pl?gene=APC2
STIM1	Stromal Interaction Molecule 1	Protein Coding	49	GC11P003855	4.524438858	https://www.genecards.org/cgi-bin/carddisp.pl?gene=STIM1
MIR218-2	MicroRNA 218-2	RNA Gene	19	GC05M168768	4.523916721	https://www.genecards.org/cgi-bin/carddisp.pl?gene=MIR218-2
MCM3	Minichromosome Maintenance Complex Component 3	Protein Coding	46	GC06M052264	4.522359371	https://www.genecards.org/cgi-bin/carddisp.pl?gene=MCM3
MIR744	MicroRNA 744	RNA Gene	15	GC17P012081	4.52143383	https://www.genecards.org/cgi-bin/carddisp.pl?gene=MIR744
MCRS1	Microspherule Protein 1	Protein Coding	37	GC12M049557	4.506201267	https://www.genecards.org/cgi-bin/carddisp.pl?gene=MCRS1
CYP27B1	Cytochrome P450 Family 27 Subfamily B Member 1	Protein Coding	48	GC12M057757	4.505290031	https://www.genecards.org/cgi-bin/carddisp.pl?gene=CYP27B1
FBXO5	F-Box Protein 5	Protein Coding	38	GC06M152970	4.503966331	https://www.genecards.org/cgi-bin/carddisp.pl?gene=FBXO5
MIR326	MicroRNA 326	RNA Gene	20	GC11M075335	4.501746178	https://www.genecards.org/cgi-bin/carddisp.pl?gene=MIR326
ALPG	Alkaline Phosphatase, Germ Cell	Protein Coding	33	GC02P232407	4.501289845	https://www.genecards.org/cgi-bin/carddisp.pl?gene=ALPG
MIR708	MicroRNA 708	RNA Gene	18	GC11M079402	4.500152111	https://www.genecards.org/cgi-bin/carddisp.pl?gene=MIR708
MIR7-1	MicroRNA 7-1	RNA Gene	18	GC09M085434	4.491416454	https://www.genecards.org/cgi-bin/carddisp.pl?gene=MIR7-1
PBOV1	Prostate And Breast Cancer Overexpressed 1	Protein Coding	27	GC06M138215	4.490733624	https://www.genecards.org/cgi-bin/carddisp.pl?gene=PBOV1
ZBTB7A	Zinc Finger And BTB Domain Containing 7A	Protein Coding	37	GC19M004045	4.489223003	https://www.genecards.org/cgi-bin/carddisp.pl?gene=ZBTB7A
MYO5B	Myosin VB	Protein Coding	45	GC18M049822	4.487376213	https://www.genecards.org/cgi-bin/carddisp.pl?gene=MYO5B
SULT2A1	Sulfotransferase Family 2A Member 1	Protein Coding	45	GC19M047870	4.485404015	https://www.genecards.org/cgi-bin/carddisp.pl?gene=SULT2A1
MIR328	MicroRNA 328	RNA Gene	18	GC16M067203	4.480281353	https://www.genecards.org/cgi-bin/carddisp.pl?gene=MIR328
NR0B1	Nuclear Receptor Subfamily 0 Group B Member 1	Protein Coding	47	GC0XM030304	4.479372978	https://www.genecards.org/cgi-bin/carddisp.pl?gene=NR0B1
CDK5	Cyclin Dependent Kinase 5	Protein Coding	54	GC07M151053	4.478206635	https://www.genecards.org/cgi-bin/carddisp.pl?gene=CDK5
TGM3	Transglutaminase 3	Protein Coding	43	GC20P002276	4.476486206	https://www.genecards.org/cgi-bin/carddisp.pl?gene=TGM3
CYP11B1	Cytochrome P450 Family 11 Subfamily B Member 1	Protein Coding	50	GC08M142872	4.474072456	https://www.genecards.org/cgi-bin/carddisp.pl?gene=CYP11B1
CD276	CD276 Molecule	Protein Coding	40	GC15P073683	4.46986866	https://www.genecards.org/cgi-bin/carddisp.pl?gene=CD276
TGS1	Trimethylguanosine Synthase 1	Protein Coding	40	GC08P055773	4.468432903	https://www.genecards.org/cgi-bin/carddisp.pl?gene=TGS1
PRDX3	Peroxiredoxin 3	Protein Coding	44	GC10M119167	4.466629505	https://www.genecards.org/cgi-bin/carddisp.pl?gene=PRDX3
MIR99B	MicroRNA 99b	RNA Gene	18	GC19P051692	4.465063095	https://www.genecards.org/cgi-bin/carddisp.pl?gene=MIR99B
TK1	Thymidine Kinase 1	Protein Coding	47	GC17M078175	4.463739395	https://www.genecards.org/cgi-bin/carddisp.pl?gene=TK1
GALT	Galactose-1-Phosphate Uridylyltransferase	Protein Coding	48	GC09P035431	4.462653637	https://www.genecards.org/cgi-bin/carddisp.pl?gene=GALT
ELL2	Elongation Factor For RNA Polymerase II 2	Protein Coding	38	GC05M095885	4.457922935	https://www.genecards.org/cgi-bin/carddisp.pl?gene=ELL2
MIR202	MicroRNA 202	RNA Gene	18	GC10M133247	4.457345009	https://www.genecards.org/cgi-bin/carddisp.pl?gene=MIR202
FUT6	Fucosyltransferase 6	Protein Coding	43	GC19M005830	4.454584599	https://www.genecards.org/cgi-bin/carddisp.pl?gene=FUT6
SLC19A1	Solute Carrier Family 19 Member 1	Protein Coding	47	GC21M045493	4.452548981	https://www.genecards.org/cgi-bin/carddisp.pl?gene=SLC19A1
NACC1	Nucleus Accumbens Associated 1	Protein Coding	41	GC19P013117	4.450574875	https://www.genecards.org/cgi-bin/carddisp.pl?gene=NACC1
ECM1	Extracellular Matrix Protein 1	Protein Coding	44	GC01P150508	4.449393272	https://www.genecards.org/cgi-bin/carddisp.pl?gene=ECM1
MTSS1	MTSS I-BAR Domain Containing 1	Protein Coding	39	GC08M124550	4.445314407	https://www.genecards.org/cgi-bin/carddisp.pl?gene=MTSS1
LIG4	DNA Ligase 4	Protein Coding	48	GC13M108207	4.443519115	https://www.genecards.org/cgi-bin/carddisp.pl?gene=LIG4
AGMAT	Agmatinase	Protein Coding	40	GC01M015571	4.443276882	https://www.genecards.org/cgi-bin/carddisp.pl?gene=AGMAT
MBD4	Methyl-CpG Binding Domain 4, DNA Glycosylase	Protein Coding	43	GC03M129430	4.441642761	https://www.genecards.org/cgi-bin/carddisp.pl?gene=MBD4
CDK14	Cyclin Dependent Kinase 14	Protein Coding	41	GC07P090471	4.440807343	https://www.genecards.org/cgi-bin/carddisp.pl?gene=CDK14
CHI3L1	Chitinase 3 Like 1	Protein Coding	44	GC01M203148	4.439336777	https://www.genecards.org/cgi-bin/carddisp.pl?gene=CHI3L1
H3-3A	H3.3 Histone A	Protein Coding	36	GC01P226062	4.437991619	https://www.genecards.org/cgi-bin/carddisp.pl?gene=H3-3A
MYOG	Myogenin	Protein Coding	40	GC01M203083	4.435809135	https://www.genecards.org/cgi-bin/carddisp.pl?gene=MYOG
TUBA1A	Tubulin Alpha 1a	Protein Coding	49	GC12M049184	4.432980061	https://www.genecards.org/cgi-bin/carddisp.pl?gene=TUBA1A
CCNA1	Cyclin A1	Protein Coding	43	GC13P036431	4.432348728	https://www.genecards.org/cgi-bin/carddisp.pl?gene=CCNA1
ACADVL	Acyl-CoA Dehydrogenase Very Long Chain	Protein Coding	46	GC17P007219	4.430684566	https://www.genecards.org/cgi-bin/carddisp.pl?gene=ACADVL
PPIA	Peptidylprolyl Isomerase A	Protein Coding	48	GC07P044807	4.425045967	https://www.genecards.org/cgi-bin/carddisp.pl?gene=PPIA
GPR87	G Protein-Coupled Receptor 87	Protein Coding	40	GC03M151294	4.42423439	https://www.genecards.org/cgi-bin/carddisp.pl?gene=GPR87
TRAF4	TNF Receptor Associated Factor 4	Protein Coding	44	GC17P028986	4.423726559	https://www.genecards.org/cgi-bin/carddisp.pl?gene=TRAF4
RHOB	Ras Homolog Family Member B	Protein Coding	44	GC02P020447	4.416973591	https://www.genecards.org/cgi-bin/carddisp.pl?gene=RHOB
MIAT	Myocardial Infarction Associated Transcript	RNA Gene	23	GC22P026646	4.414095402	https://www.genecards.org/cgi-bin/carddisp.pl?gene=MIAT
NR5A2	Nuclear Receptor Subfamily 5 Group A Member 2	Protein Coding	47	GC01P199996	4.412577629	https://www.genecards.org/cgi-bin/carddisp.pl?gene=NR5A2
DSG3	Desmoglein 3	Protein Coding	40	GC18P031447	4.412409782	https://www.genecards.org/cgi-bin/carddisp.pl?gene=DSG3
LRPPRC	Leucine Rich Pentatricopeptide Repeat Containing	Protein Coding	43	GC02M043850	4.408637524	https://www.genecards.org/cgi-bin/carddisp.pl?gene=LRPPRC
VTCN1	V-Set Domain Containing T Cell Activation Inhibitor 1	Protein Coding	39	GC01M117143	4.406367779	https://www.genecards.org/cgi-bin/carddisp.pl?gene=VTCN1
RAP1B	RAP1B, Member Of RAS Oncogene Family	Protein Coding	45	GC12P068610	4.405407906	https://www.genecards.org/cgi-bin/carddisp.pl?gene=RAP1B
C12orf43	Chromosome 12 Open Reading Frame 43	Protein Coding	33	GC12M121000	4.399533272	https://www.genecards.org/cgi-bin/carddisp.pl?gene=C12orf43
SSTR1	Somatostatin Receptor 1	Protein Coding	44	GC14P038207	4.399265766	https://www.genecards.org/cgi-bin/carddisp.pl?gene=SSTR1
TP53BP1	Tumor Protein P53 Binding Protein 1	Protein Coding	45	GC15M043403	4.389059544	https://www.genecards.org/cgi-bin/carddisp.pl?gene=TP53BP1
PLAT	Plasminogen Activator, Tissue Type	Protein Coding	50	GC08M042174	4.388188839	https://www.genecards.org/cgi-bin/carddisp.pl?gene=PLAT
BTRC	Beta-Transducin Repeat Containing E3 Ubiquitin Protein Ligase	Protein Coding	47	GC10P101354	4.386468887	https://www.genecards.org/cgi-bin/carddisp.pl?gene=BTRC
FEZF1-AS1	FEZF1 Antisense RNA 1	RNA Gene	15	GC07P122303	4.384974003	https://www.genecards.org/cgi-bin/carddisp.pl?gene=FEZF1-AS1
EDNRB	Endothelin Receptor Type B	Protein Coding	50	GC13M077895	4.381873131	https://www.genecards.org/cgi-bin/carddisp.pl?gene=EDNRB
MIR299	MicroRNA 299	RNA Gene	16	GC14P105811	4.380938053	https://www.genecards.org/cgi-bin/carddisp.pl?gene=MIR299
DAB2IP	DAB2 Interacting Protein	Protein Coding	40	GC09P121566	4.3750844	https://www.genecards.org/cgi-bin/carddisp.pl?gene=DAB2IP
ASPH	Aspartate Beta-Hydroxylase	Protein Coding	43	GC08M061500	4.372968197	https://www.genecards.org/cgi-bin/carddisp.pl?gene=ASPH
DCN	Decorin	Protein Coding	47	GC12M091140	4.37116909	https://www.genecards.org/cgi-bin/carddisp.pl?gene=DCN
KAT2B	Lysine Acetyltransferase 2B	Protein Coding	48	GC03P020043	4.371105671	https://www.genecards.org/cgi-bin/carddisp.pl?gene=KAT2B
EHF	ETS Homologous Factor	Protein Coding	41	GC11P034621	4.370638847	https://www.genecards.org/cgi-bin/carddisp.pl?gene=EHF
MIR337	MicroRNA 337	RNA Gene	18	GC14P105819	4.366503716	https://www.genecards.org/cgi-bin/carddisp.pl?gene=MIR337
TJP1	Tight Junction Protein 1	Protein Coding	44	GC15M029699	4.36391592	https://www.genecards.org/cgi-bin/carddisp.pl?gene=TJP1
FATE1	Fetal And Adult Testis Expressed 1	Protein Coding	33	GC0XP151716	4.356053829	https://www.genecards.org/cgi-bin/carddisp.pl?gene=FATE1
KLHDC2	Kelch Domain Containing 2	Protein Coding	37	GC14P049767	4.355416298	https://www.genecards.org/cgi-bin/carddisp.pl?gene=KLHDC2
EIF2D	Eukaryotic Translation Initiation Factor 2D	Protein Coding	33	GC01M206571	4.355416298	https://www.genecards.org/cgi-bin/carddisp.pl?gene=EIF2D
MCAM	Melanoma Cell Adhesion Molecule	Protein Coding	41	GC11M119308	4.355062485	https://www.genecards.org/cgi-bin/carddisp.pl?gene=MCAM
KDM6A	Lysine Demethylase 6A	Protein Coding	47	GC0XP044873	4.354700565	https://www.genecards.org/cgi-bin/carddisp.pl?gene=KDM6A
RBPJ	Recombination Signal Binding Protein For Immunoglobulin Kappa J Region	Protein Coding	48	GC04P026165	4.35396719	https://www.genecards.org/cgi-bin/carddisp.pl?gene=RBPJ
ADAM10	ADAM Metallopeptidase Domain 10	Protein Coding	53	GC15M058588	4.351481915	https://www.genecards.org/cgi-bin/carddisp.pl?gene=ADAM10
SLC29A1	Solute Carrier Family 29 Member 1 (Augustine Blood Group)	Protein Coding	48	GC06P044219	4.35069561	https://www.genecards.org/cgi-bin/carddisp.pl?gene=SLC29A1
MAT2A	Methionine Adenosyltransferase 2A	Protein Coding	48	GC02P085538	4.347973824	https://www.genecards.org/cgi-bin/carddisp.pl?gene=MAT2A
MIR383	MicroRNA 383	RNA Gene	15	GC08M014853	4.343597412	https://www.genecards.org/cgi-bin/carddisp.pl?gene=MIR383
EEF2	Eukaryotic Translation Elongation Factor 2	Protein Coding	49	GC19M003976	4.3412323	https://www.genecards.org/cgi-bin/carddisp.pl?gene=EEF2
PRSS8	Serine Protease 8	Protein Coding	44	GC16M031132	4.339683533	https://www.genecards.org/cgi-bin/carddisp.pl?gene=PRSS8
FGF23	Fibroblast Growth Factor 23	Protein Coding	46	GC12M004368	4.327679634	https://www.genecards.org/cgi-bin/carddisp.pl?gene=FGF23
PTP4A3	Protein Tyrosine Phosphatase 4A3	Protein Coding	42	GC08P141391	4.326072693	https://www.genecards.org/cgi-bin/carddisp.pl?gene=PTP4A3
OSM	Oncostatin M	Protein Coding	43	GC22M030262	4.325269699	https://www.genecards.org/cgi-bin/carddisp.pl?gene=OSM
CGB5	Chorionic Gonadotropin Subunit Beta 5	Protein Coding	33	GC19P049043	4.32190609	https://www.genecards.org/cgi-bin/carddisp.pl?gene=CGB5
AGR3	Anterior Gradient 3, Protein Disulphide Isomerase Family Member	Protein Coding	38	GC07M016854	4.321069241	https://www.genecards.org/cgi-bin/carddisp.pl?gene=AGR3
SULT1E1	Sulfotransferase Family 1E Member 1	Protein Coding	45	GC04M069841	4.309082985	https://www.genecards.org/cgi-bin/carddisp.pl?gene=SULT1E1
SRD5A1	Steroid 5 Alpha-Reductase 1	Protein Coding	45	GC05P006633	4.301981449	https://www.genecards.org/cgi-bin/carddisp.pl?gene=SRD5A1
HIC1	HIC ZBTB Transcriptional Repressor 1	Protein Coding	41	GC17P002054	4.299338818	https://www.genecards.org/cgi-bin/carddisp.pl?gene=HIC1
GLS	Glutaminase	Protein Coding	48	GC02P190880	4.294703484	https://www.genecards.org/cgi-bin/carddisp.pl?gene=GLS
PTP4A1	Protein Tyrosine Phosphatase 4A1	Protein Coding	42	GC06P063521	4.294294834	https://www.genecards.org/cgi-bin/carddisp.pl?gene=PTP4A1
SLC10A2	Solute Carrier Family 10 Member 2	Protein Coding	43	GC13M103043	4.294161797	https://www.genecards.org/cgi-bin/carddisp.pl?gene=SLC10A2
RUNX1	RUNX Family Transcription Factor 1	Protein Coding	49	GC21M034787	4.29411459	https://www.genecards.org/cgi-bin/carddisp.pl?gene=RUNX1
HIPK2	Homeodomain Interacting Protein Kinase 2	Protein Coding	45	GC07M139561	4.283725739	https://www.genecards.org/cgi-bin/carddisp.pl?gene=HIPK2
PIM1	Pim-1 Proto-Oncogene, Serine/Threonine Kinase	Protein Coding	51	GC06P052164	4.282725811	https://www.genecards.org/cgi-bin/carddisp.pl?gene=PIM1
GSR	Glutathione-Disulfide Reductase	Protein Coding	50	GC08M030678	4.281033516	https://www.genecards.org/cgi-bin/carddisp.pl?gene=GSR
MIR1202	MicroRNA 1202	RNA Gene	12	GC06P155946	4.278203011	https://www.genecards.org/cgi-bin/carddisp.pl?gene=MIR1202
BRD2	Bromodomain Containing 2	Protein Coding	45	GC06P052020	4.277230263	https://www.genecards.org/cgi-bin/carddisp.pl?gene=BRD2
PPARD	Peroxisome Proliferator Activated Receptor Delta	Protein Coding	48	GC06P052126	4.274882317	https://www.genecards.org/cgi-bin/carddisp.pl?gene=PPARD
IKBKG	Inhibitor Of Nuclear Factor Kappa B Kinase Regulatory Subunit Gamma	Protein Coding	48	GC0XP154541	4.26994276	https://www.genecards.org/cgi-bin/carddisp.pl?gene=IKBKG
FGFBP1	Fibroblast Growth Factor Binding Protein 1	Protein Coding	40	GC04M015937	4.266891003	https://www.genecards.org/cgi-bin/carddisp.pl?gene=FGFBP1
USF2	Upstream Transcription Factor 2, C-Fos Interacting	Protein Coding	40	GC19P035268	4.265829086	https://www.genecards.org/cgi-bin/carddisp.pl?gene=USF2
HJURP	Holliday Junction Recognition Protein	Protein Coding	37	GC02M233834	4.264778137	https://www.genecards.org/cgi-bin/carddisp.pl?gene=HJURP
CYP2C9	Cytochrome P450 Family 2 Subfamily C Member 9	Protein Coding	50	GC10P094938	4.260370255	https://www.genecards.org/cgi-bin/carddisp.pl?gene=CYP2C9
MAGEE1	MAGE Family Member E1	Protein Coding	35	GC0XP076427	4.260186195	https://www.genecards.org/cgi-bin/carddisp.pl?gene=MAGEE1
MAGEC3	MAGE Family Member C3	Protein Coding	33	GC0XP141838	4.260186195	https://www.genecards.org/cgi-bin/carddisp.pl?gene=MAGEC3
MAGEE2	MAGE Family Member E2	Protein Coding	33	GC0XM075782	4.260186195	https://www.genecards.org/cgi-bin/carddisp.pl?gene=MAGEE2
NSMCE3	NSE3 Homolog, SMC5-SMC6 Complex Component	Protein Coding	31	GC15M029269	4.260186195	https://www.genecards.org/cgi-bin/carddisp.pl?gene=NSMCE3
SPAG9	Sperm Associated Antigen 9	Protein Coding	41	GC17M050962	4.25877285	https://www.genecards.org/cgi-bin/carddisp.pl?gene=SPAG9
KDM5B	Lysine Demethylase 5B	Protein Coding	44	GC01M202696	4.256187439	https://www.genecards.org/cgi-bin/carddisp.pl?gene=KDM5B
LIMS1	LIM Zinc Finger Domain Containing 1	Protein Coding	41	GC02P108534	4.253611565	https://www.genecards.org/cgi-bin/carddisp.pl?gene=LIMS1
[truncated: 5,817 more rows]
