# Supplementary material for: Canagliflozin Modulates Hypoxia-Induced Metastasis, Angiogenesis and Glycolysis by Decreasing HIF-1α Protein Synthesis via AKT/mTOR Pathway
Source: Int J Mol Sci. 2021 Dec 11;22(24):13336. doi: 10.3390/ijms222413336 (PMC8704642; doi:10.3390/ijms222413336)
Supplement: Supplementary file 1 [file ijms-22-13336-s001.zip › DATA S2-SwissTargetPrediction-canagliflozin.csv]

Target	Common name	Uniprot ID	ChEMBL ID	Target Class	Probability*	Known actives (3D/2D)
Sodium/glucose cotransporter 2	SLC5A2	P31639	CHEMBL3884	Electrochemical transporter	0.886817152	841 / 342
Sodium/glucose cotransporter 1	SLC5A1	P13866	CHEMBL4979	Electrochemical transporter	0.812640869	192 / 73
Adenosine kinase	ADK	P55263	CHEMBL3589	Enzyme	0.118883307	98 / 0
Adenosine A1 receptor (by homology)	ADORA1	P30542	CHEMBL226	Family A G protein-coupled receptor	0.118883307	989 / 0
Adenosine A2a receptor (by homology)	ADORA2A	P29274	CHEMBL251	Family A G protein-coupled receptor	0.118883307	625 / 0
Coagulation factor VII/tissue factor	F3	P13726	CHEMBL4081	Surface antigen	0.118883307	3 / 0
Equilibrative nucleoside transporter 1	SLC29A1	Q99808	CHEMBL1997	Electrochemical transporter	0.118883307	109 / 0
Interleukin-1 receptor-associated kinase 4	IRAK4	Q9NWZ3	CHEMBL3778	Kinase	0.118883307	48 / 0
Adenosine A3 receptor	ADORA3	P0DMS8	CHEMBL256	Family A G protein-coupled receptor	0.118883307	694 / 0
Beta-glucocerebrosidase	GBA	P04062	CHEMBL2179	Enzyme	0.118883307	61 / 0
Sodium/nucleoside cotransporter 2	SLC28A2	O43868	CHEMBL5780	Electrochemical transporter	0.118883307	23 / 0
Beta-glucosidase	GBA2	Q9HCG7	CHEMBL3761	Enzyme	0.118883307	34 / 0
Glyceraldehyde-3-phosphate dehydrogenase liver	GAPDH	P04406	CHEMBL2284	Oxidoreductase	0.118883307	10 / 0
Carbonic anhydrase XII	CA12	O43570	CHEMBL3242	Lyase	0.118883307	68 / 0
Carbonic anhydrase IX	CA9	Q16790	CHEMBL3594	Lyase	0.118883307	81 / 0
Carbonic anhydrase II	CA2	P00918	CHEMBL205	Lyase	0.118883307	188 / 0
Carbonic anhydrase I	CA1	P00915	CHEMBL261	Lyase	0.118883307	126 / 0
Glucose transporter (by homology)	SLC2A1	P11166	CHEMBL2535	Electrochemical transporter	0.118883307	1 / 0
Liver glycogen phosphorylase	PYGL	P06737	CHEMBL2568	Enzyme	0.118883307	75 / 0
Serine/threonine-protein kinase Chk1	CHEK1	O14757	CHEMBL4630	Kinase	0.118883307	40 / 0
Adenosine A2b receptor	ADORA2B	P29275	CHEMBL255	Family A G protein-coupled receptor	0.118883307	48 / 0
Purinergic receptor P2Y12 (by homology)	P2RY12	Q9H244	CHEMBL2001	Family A G protein-coupled receptor	0.118883307	32 / 0
Bifunctional protein NCOAT	OGA	O60502	CHEMBL5921	Enzyme	0.118883307	4 / 0
Cathepsin L	CTSL	P07711	CHEMBL3837	Protease	0.118883307	19 / 0
Alkaline phosphatase, tissue-nonspecific isozyme	ALPL	P05186	CHEMBL5979	Enzyme	0.118883307	6 / 0
Uridine phosphorylase 1 (by homology)	UPP1	Q16831	CHEMBL4811	Enzyme	0.118883307	9 / 0
Muscle glycogen phosphorylase	PYGM	P11217	CHEMBL3526	Enzyme	0.118883307	14 / 0
Heat shock cognate 71 kDa protein	HSPA8	P11142	CHEMBL1275223	Other cytosolic protein	0.118883307	7 / 0
78 kDa glucose-regulated protein	HSPA5	P11021	CHEMBL1781865	Unclassified protein	0.118883307	7 / 0
Epidermal growth factor receptor erbB1	EGFR	P00533	CHEMBL203	Kinase	0.118883307	78 / 0
Carbonic anhydrase XIV	CA14	Q9ULX7	CHEMBL3510	Lyase	0.118883307	25 / 0
MAP kinase p38 alpha	MAPK14	Q16539	CHEMBL260	Kinase	0.118883307	75 / 0
Dual specificity mitogen-activated protein kinase kinase 1	MAP2K1	Q02750	CHEMBL3587	Kinase	0.118883307	112 / 0
Thymidine kinase, mitochondrial	TK2	O00142	CHEMBL4580	Enzyme	0.118883307	10 / 0
c-Jun N-terminal kinase 1	MAPK8	P45983	CHEMBL2276	Kinase	0.118883307	30 / 0
Muscle glycogen synthase	GYS1	P13807	CHEMBL4000	Enzyme	0.118883307	9 / 0
Cholecystokinin A receptor	CCKAR	P32238	CHEMBL1901	Family A G protein-coupled receptor	0.118883307	29 / 0
Cholecystokinin B receptor	CCKBR	P32239	CHEMBL298	Family A G protein-coupled receptor	0.118883307	42 / 0
Dipeptidyl peptidase IV	DPP4	P27487	CHEMBL284	Protease	0.118883307	6 / 0
Transmembrane domain-containing protein TMIGD3	TMIGD3	P0DMS9	CHEMBL3712907	Unclassified protein	0.118883307	32 / 0
Thrombopoietin receptor	MPL	P40238	CHEMBL1864	Membrane receptor	0.118883307	2 / 0
Cyclin-dependent kinase 1/cyclin B1	CDK1 CCNB1	P06493 P14635	CHEMBL1907602	Other cytosolic protein	0.118883307	8 / 0
Cyclin-dependent kinase 2/cyclin E1	CCNE1 CDK2	P24864 P24941	CHEMBL1907605	Kinase	0.118883307	9 / 0
Cyclin-dependent kinase 7/ cyclin H	CDK7 CCNH	P50613 P51946	CHEMBL2111288	Other cytosolic protein	0.118883307	1 / 0
CDK9/cyclin T1	CDK9 CCNT1	P50750 O60563	CHEMBL2111389	Other cytosolic protein	0.118883307	7 / 0
ADAMTS5	ADAMTS5	Q9UNA0	CHEMBL2285	Protease	0.118883307	39 / 0
Dual-specificity tyrosine-phosphorylation regulated kinase 1A	DYRK1A	Q13627	CHEMBL2292	Kinase	0.118883307	11 / 0
Casein kinase I alpha	CSNK1A1	P48729	CHEMBL2793	Kinase	0.118883307	7 / 0
MAP kinase ERK1	MAPK3	P27361	CHEMBL3385	Kinase	0.118883307	4 / 0
Protein arginine N-methyltransferase 7	PRMT7	Q9NVM4	CHEMBL3562175	Writer	0.118883307	1 / 0
Hepatocyte growth factor receptor	MET	P08581	CHEMBL3717	Kinase	0.118883307	55 / 0
MAP kinase ERK2	MAPK1	P28482	CHEMBL4040	Kinase	0.118883307	125 / 0
NAD-dependent deacetylase sirtuin 2	SIRT2	Q8IXJ6	CHEMBL4462	Eraser	0.118883307	4 / 0
Mitogen-activated protein kinase 15	MAPK15	Q8TD08	CHEMBL5198	Kinase	0.118883307	1 / 0
CaM-kinase kinase beta	CAMKK2	Q96RR4	CHEMBL5284	Kinase	0.118883307	2 / 0
Insulin receptor-related protein	INSRR	P14616	CHEMBL5483	Kinase	0.118883307	2 / 0
Glutamate [NMDA] receptor PROTEIN	GRIN1	Q05586	CHEMBL2015	Ligand-gated ion channel	0.118883307	9 / 0
Galectin-3	LGALS3	P17931	CHEMBL4531	Other cytosolic protein	0.118883307	17 / 0
Galectin-1	LGALS1	P09382	CHEMBL4915	Other cytosolic protein	0.118883307	7 / 0
Serine/threonine-protein kinase B-raf	BRAF	P15056	CHEMBL5145	Kinase	0.118883307	19 / 0
DNA (cytosine-5)-methyltransferase 1	DNMT1	P26358	CHEMBL1993	Writer	0.118883307	3 / 0
6-phosphofructo-2-kinase/fructose-2,6-bisphosphatase 3	PFKFB3	Q16875	CHEMBL2331053	Enzyme	0.118883307	15 / 0
Tyrosine-protein kinase SYK	SYK	P43405	CHEMBL2599	Kinase	0.118883307	108 / 0
Tyrosine-protein kinase JAK2	JAK2	O60674	CHEMBL2971	Kinase	0.118883307	26 / 0
Nerve growth factor receptor Trk-A	NTRK1	P04629	CHEMBL2815	Kinase	0.118883307	51 / 0
Bcl-2-related protein A1 (by homology)	BCL2A1	Q16548	CHEMBL6044	Unclassified protein	0.118883307	5 / 0
Glutathione S-transferase Mu 1	GSTM1	P09488	CHEMBL2081	Enzyme	0.118883307	1 / 0
Microtubule-associated protein 2	MAP2	P11137	CHEMBL2390810	Unclassified protein	0.118883307	3 / 0
Inosine-5'-monophosphate dehydrogenase 2	IMPDH2	P12268	CHEMBL2002	Oxidoreductase	0.118883307	34 / 0
Eukaryotic initiation factor 4A-I	EIF4A1	P60842	CHEMBL2052028	Hydrolase	0.118883307	13 / 0
PI3-kinase p110-gamma subunit	PIK3CG	P48736	CHEMBL3267	Enzyme	0.118883307	51 / 0
Matrix metalloproteinase 2	MMP2	P08253	CHEMBL333	Protease	0.118883307	173 / 0
Heat shock protein HSP 90-alpha	HSP90AA1	P07900	CHEMBL3880	Other cytosolic protein	0	23 / 0
Lysosomal protective protein	CTSA	P10619	CHEMBL6115	Protease	0	75 / 0
GTPase NRas	NRAS	P01111	CHEMBL2079845	Unclassified protein	0	1 / 0
Ceramide glucosyltransferase	UGCG	Q16739	CHEMBL2063	Transferase	0	29 / 0
Leucine-rich repeat serine/threonine-protein kinase 2	LRRK2	Q5S007	CHEMBL1075104	Kinase	0	14 / 0
Interleukin-8 receptor B	CXCR2	P25025	CHEMBL2434	Family A G protein-coupled receptor	0	61 / 0
Neprilysin	MME	P08473	CHEMBL1944	Protease	0	181 / 0
ADAMTS4	ADAMTS4	O75173	CHEMBL2318	Protease	0	13 / 0
Tyrosine-protein kinase SRC	SRC	P12931	CHEMBL267	Kinase	0	37 / 0
Matrix metalloproteinase 13	MMP13	P45452	CHEMBL280	Protease	0	158 / 0
Matrix metalloproteinase 3	MMP3	P08254	CHEMBL283	Protease	0	98 / 0
Serine/threonine-protein kinase mTOR	MTOR	P42345	CHEMBL2842	Kinase	0	172 / 0
PI3-kinase p110-delta subunit	PIK3CD	O00329	CHEMBL3130	Enzyme	0	30 / 0
Matrix metalloproteinase 9	MMP9	P14780	CHEMBL321	Protease	0	135 / 0
Matrix metalloproteinase 1	MMP1	P03956	CHEMBL332	Protease	0	119 / 0
ADAM17	ADAM17	P78536	CHEMBL3706	Protease	0	69 / 0
Matrix metalloproteinase 14	MMP14	P50281	CHEMBL3869	Protease	0	84 / 0
PI3-kinase p110-alpha subunit	PIK3CA	P42336	CHEMBL4005	Enzyme	0	173 / 0
Perforin-1	PRF1	P14222	CHEMBL5480	Other ion channel	0	8 / 0
SUMO-activating enzyme subunit 1	SAE1	Q9UBE0	CHEMBL1615388	Unclassified protein	0	1 / 0
NEDD8-activating enzyme E1 regulatory subunit	NAE1	Q13564	CHEMBL2016431	Unclassified protein	0	1 / 0
Maltase-glucoamylase	MGAM	O43451	CHEMBL2074	Hydrolase	0	5 / 0
Ubiquitin-like modifier-activating enzyme 6	UBA6	A0AVT1	CHEMBL2321622	Enzyme	0	1 / 0
Ubiquitin-like modifier-activating enzyme 7	UBA7	P41226	CHEMBL2321623	Enzyme	0	1 / 0
Beta-galactosidase	GLB1	P16278	CHEMBL2522	Hydrolase	0	3 / 0
Sucrase-isomaltase	SI	P14410	CHEMBL2748	Enzyme	0	5 / 0
Thymidine phosphorylase	TYMP	P19971	CHEMBL3106	Enzyme	0	3 / 0
Tyrosine kinase non-receptor protein 2	TNK2	Q07912	CHEMBL4599	Kinase	0	21 / 0
	CC1=C(C=C(C=C1)C2C(C(C(C(O2)CO)O)O)O)CC3=CC=C(S3)C4=CC=C(C=C4)F
